# Supplementary material for: Whole Genome Sequencing Reveals Clade‐Specific Genetic Variation in Blacklegged Ticks
Source: Ecol Evol. 2025 Feb 11;15(2):e70987. doi: 10.1002/ece3.70987 (PMC11814477; doi:10.1002/ece3.70987)
Supplement: Supplementary file 1 — Data S1. [file ECE3-15-e70987-s001.zip]

Archive with 2 entries (2 files):
- bioinformatic_pipeline.html
- Supplementary_Information.xlsx
