# Supplementary material for: Whole Genome Sequencing Reveals Clade‐Specific Genetic Variation in Blacklegged Ticks
Source: Ecol Evol. 2025 Feb 11;15(2):e70987. doi: 10.1002/ece3.70987 (PMC11814477; doi:10.1002/ece3.70987)
Supplement: Supplementary file 1 — Data S1. [file ECE3-15-e70987-s001.zip › Supplementary_Information.xlsx]

## Sheet: table_S1
Table S1. Summary statistics of variant call files for the three Ixodes scapularis organisms generated by VariantQC.
	Ixodes scapularis, Minnesota	Ixodes scapularis, Pennsylvania	Ixodes scapularis, Texas
Variant summary
Number of processed loci	2226883318	2226883318	2226883318
Number of called loci	2724467	1449900	3761276
Number of reference loci	0	0	0
Number of variant loci	2724467	1449900	3761276
Variants per loci rate	0.00122344	0.00065109	0.00168903
Number of variants per base	817	1535	592
Number of snp loci	2637226	1414494	3635435
Number of mnp loci	0	0	0
Number of insertions	48239	21908	71137
Number of deletions	38992	13495	54677
Number of complex indels	9	3	17
Number of symbolic events	0	0	0
Number of mixed loci (loci that can't be classified as a SNP, Indel or MNP)	1	0	10
Number of no calls loci	0	0	0
Number of het loci	235946	134224	654482
Number of hom ref loci	0	0	0
Number of hom var loci	2488521	1315676	3106794
Number of singletons	228670	127800	631210
Number of derived homozygotes	0	0	0
heterozygosity per locus rate	0.000106	6.03e-05	0.000294
heterozygosity per base pair	9438	16590	3402
heterozygosity to homozygosity ratio	0.09	0.1	0.21
indel rate (insertion count + deletion count)	3.92e-05	1.59e-05	5.65e-05
indel rate per base pair	25525	62895	17697
insertion to deletion ratio	1.24	1.62	1.3
Genotype summary
Number of Called Genotypes	2724467	1449900	3761276
SNP/indel summary
Number of SNPs	2648461	1421420	3657017
Number of singleton SNPs	228670	127800	631210
Number of indels	87249	35409	125848
Number of singleton indels	7284	6427	23279
Number of sites with where the number of alleles is greater than 2	9	3	17
Percent of indel sites that are multi-allelic	0.01	0.01	0.01
SNP to indel ratio	30.36	40.14	29.06
Singleton SNP to indel ratio	31.39	19.88	27.11
Number of novel indels	87249	35409	125848
Indel novelty rate	100	100	100
Number of insertion indels	48248	21913	71160
Number of deletion indels	39001	13496	54688
Insertion to deletion ratio	1.24	1.62	1.3
Number of large (>10 bp) deletions	3638	978	5455
Number of large (>10 bp) insertions	1396	568	2164
Ratio of large (>10 bp) insertions to deletions	0.38	0.58	0.4
Het to hom ratio for SNPs	0.09	0.1	0.21
Het to hom ratio for indels	0.09	0.22	0.23
ratio of 1 and 2 bp insertions to 3 bp insertions	6.87	5.31	7.34
ratio of 1 and 2 bp deletions to 3 bp deletions	5.67	4.55	4.99
Ti/Tv summary
number of transition loci	1446895	753612	2078166
number of transversion loci	1179096	653956	1535687
the transition to transversion ratio	1.23	1.15	1.35

## Sheet: table_S2
Table S2. Variant statistics for the three female adult Ixodes scapularis individuals partitioned by the fourteen longest scaffolds generated by VariantQC and SnpSift.
Scaffold	# of SNPs	# of indels	# of variants	Variant density1	Het/Hom for SNPs	Het/Hom for Indels	Ti/Tv	# of Called Genotypes
Minnesota
NW024609835	2422773	162307	2585080	1.15462	0.34	0.22	1.41	2571194
NW024609836	811749	51905	863654	0.38535	0.56	0.4	1.59	858121
NW024609837	864348	52108	916456	0.40878	0.54	0.38	1.48	910303
NW024609838	724379	50278	774657	0.34595	0.44	0.3	1.6	770397
NW024609839	766553	49834	816387	0.36446	0.51	0.37	1.54	811617
NW024609846	1686219	114937	1801156	0.8049	0.41	0.29	1.51	1792420
NW024609857	1536112	103602	1639714	0.73236	0.48	0.35	1.51	1630875
NW024609868	1278556	97901	1376457	0.61537	0.46	0.31	1.53	1370356
NW024609879	1109114	76284	1185398	0.52994	0.33	0.21	1.48	1180112
NW024609880	1098990	73611	1172601	0.52372	0.4	0.28	1.48	1166255
NW024609881	923260	60172	983432	0.43899	0.46	0.32	1.52	977585
NW024609882	922450	55018	977468	0.43603	0.58	0.43	1.45	970990
NW024609883	902999	56746	959745	0.42811	0.65	0.52	1.58	953362
NW024609884	440098	40970	481068	0.21504	0.72	0.67	1.6	478880
Total	15487600	1045673	16533273	0.527401	0.491429	0.360714	1.52	16442467
Pennsylvania
NW024609835	1964497	104251	2068748	0.92377	0.61	0.63	1.47	2057130
NW024609836	625803	37388	663191	0.29609	0.56	0.53	1.61	659359
NW024609837	673899	36691	710590	0.31716	0.54	0.51	1.53	706270
NW024609838	535588	32365	567953	0.25366	0.68	0.68	1.64	564867
NW024609839	586968	35920	622888	0.27821	0.62	0.64	1.58	619539
NW024609846	1361937	80846	1442783	0.64466	0.54	0.57	1.55	1435577
NW024609857	1217046	73299	1290345	0.57644	0.62	0.65	1.56	1283670
NW024609868	1087032	64081	1151113	0.51394	0.7	0.69	1.57	1144492
NW024609879	845900	46263	892163	0.39859	0.69	0.79	1.54	887606
NW024609880	863988	50041	914029	0.40842	0.56	0.59	1.51	909499
NW024609881	726848	41216	768064	0.34283	0.55	0.53	1.54	763432
NW024609882	727512	38659	766171	0.34205	0.53	0.53	1.48	761704
NW024609883	687606	40713	728319	0.32509	0.58	0.57	1.6	723939
NW024609884	381068	33436	414504	0.18532	0.56	0.61	1.63	412694
Total	12285692	715169	13000861	0.414731	0.595714	0.608571	1.55786	12929778
Texas
NW024609835	2606153	176590	2782743	1.2424	0.59	0.49	1.49	2766672
NW024609836	938907	66954	1005861	0.44876	0.89	0.7	1.65	999328
NW024609837	1056128	68462	1124590	0.50128	0.87	0.64	1.55	1116294
NW024609838	758178	54191	812369	0.36245	0.92	0.73	1.66	807133
NW024609839	854681	59545	914226	0.40786	1.03	0.84	1.63	908259
NW024609846	1962366	131420	2093786	0.93425	0.83	0.74	1.58	2080473
NW024609857	1667194	119871	1787065	0.79781	0.78	0.68	1.59	1776619
NW024609868	1818582	130439	1949021	0.87016	0.68	0.54	1.55	1937750
NW024609879	1141911	75694	1217605	0.54337	0.87	0.77	1.58	1210011
NW024609880	1195589	77480	1273069	0.56782	1.22	1.13	1.57	1264464
NW024609881	1050557	69851	1120408	0.4999	0.83	0.68	1.58	1113215
NW024609882	1057346	71015	1128361	0.50334	0.79	0.65	1.52	1120889
NW024609883	1063597	73529	1137126	0.50717	0.82	0.65	1.61	1129411
NW024609884	683271	67878	751149	0.33537	0.96	0.95	1.65	746831
Total	17854460	1242919	19097379	0.60871	0.862857	0.727857	1.58643	18977349
1: Per 1 kb

## Sheet: table_S3
Table S3. Summary statistics for sliding window nucleotide diversity, SNP density, and runs of homozygosity partitioned by the fourteen longest scaffolds of the three Ixodes scapularis individual. Runs of homozygosity are displayed as cumulative lenghts, average size, and the frequency of runs. Runs of homozygosity were calculated using Plink v1.9
Scaffold	Average nucleotide diversity per kb				Average SNP density per kb				Cumulative ROH lengths by scaffold (ROH)				Avg size of ROH by scaffold				F(ROH)
	Minnesota	Pennsylvania	Texas		Minnesota	Pennsylvania	Texas		Minnesota	Pennsylvania	Texas		Minnesota	Pennsylvania	Texas		Minnesota	Pennsylvania	Texas
NW_024609835	0.00254695	0.00312524	0.00406329		10.1628	8.13095	10.9355		14374	12637.4	10386.9		148.186	148.675	157.377		5.6816e-05	4.99515e-05	4.10559e-05
NW_024609836	0.00321043	0.00250894	0.00494759		9.01388	6.92604	10.4971		3791.74	3558.2	3182.64		151.669	154.704	138.376		3.98423e-05	3.73884e-05	3.34421e-05
NW_024609837	0.00345008	0.00269951	0.00570127		9.90536	7.6852	12.1468		5163.11	5308.84	5965.98		151.856	156.142	175.47		5.62126e-05	5.77992e-05	6.49538e-05
NW_024609838	0.00268906	0.00269133	0.00455246		8.54099	6.26238	8.94826		12048.2	15667.3	16360.3		207.728	241.035	230.426		0.000133643	0.000173787	0.000181473
NW_024609839	0.00295751	0.00259438	0.00500998		8.79325	6.71223	9.84029		3980.34	4533.94	4073.03		142.155	151.131	145.465		4.31569e-05	4.91594e-05	4.4162e-05
NW_024609846	0.00237153	0.00233113	0.00432869		8.21834	6.57315	9.52598		11230.9	9516.29	8229.91		151.769	156.005	141.895		5.14303e-05	4.35786e-05	3.76878e-05
NW_024609857	0.00262382	0.0024675	0.00390241		8.17481	6.43444	8.90536		8382.96	7197.86	7477.38		147.07	146.895	162.552		4.20229e-05	3.60822e-05	3.74834e-05
NW_024609868	0.00244452	0.00273862	0.00449997		7.87109	6.57376	11.1301		7207.88	7863.98	5932.73		160.175	163.833	156.124		4.14018e-05	4.51704e-05	3.40774e-05
NW_024609879	0.00198569	0.00250487	0.00384942		7.97912	6.00139	8.18128		16900.9	14406.6	9788.21		160.961	163.711	152.941		0.000114317	9.74454e-05	6.62068e-05
NW_024609880	0.00254921	0.00250733	0.00531661		8.82858	6.88493	9.57202		12701.5	8816.86	9133.34		184.079	152.015	163.095		9.61848e-05	6.67677e-05	6.91644e-05
NW_024609881	0.0025308	0.00225532	0.00409688		7.90926	6.17164	8.99931		16662.6	12663	8436.2		179.167	207.591	156.226		0.000134763	0.000102416	6.823e-05
NW_024609882	0.00331304	0.00250264	0.00468602		9.09167	7.13206	10.4952		5279.74	5523.88	7133.6		150.85	167.39	198.155		4.94718e-05	5.17594e-05	6.68427e-05
NW_024609883	0.00343755	0.0024346	0.00461458		8.69063	6.59926	10.2955		5614.69	6360.3	5379.97		181.119	151.436	145.405		5.12191e-05	5.80208e-05	4.90779e-05
NW_024609884	0.00192971	0.00143444	0.00351925		4.60019	3.9644	7.17417		1913.37	2726.98	1403.37		159.448	181.799	140.337		1.8382e-05	2.61984e-05	1.34823e-05
Global average	0.00264348	0.00252787	0.00441079		8.48206	6.66862	9.78769		8946.56	8341.53	7348.82		162.588	167.312	161.703		6.63473e-05	6.3966e-05	5.76671e-05

## Sheet: table_S4
Table S4. Classification of variants for the three female adult Ixodes scapularis individuals by predicted effects on gene function, seperated by location and partitioned by the fourteen longest scaffolds generated by SnpEff and SnpSift.
Minnesota
Scaffold	Impact of variant effects				Sum1
	High	Moderate	Low	Modifier
NW_024609835	169	4749	8745	2556327	2,569,990 (15.6%)
NW_024609836	80	2821	7072	848148	858,121 (5.2%)
NW_024609837	81	2310	5395	902517	910,303 (5.5%)
NW_024609838	99	3536	10417	756345	770,397 (4.7%)
NW_024609839	95	2592	6332	802598	811,617 (4.9%)
NW_024609846	201	5066	10970	1776183	1,792,420 (10.9%)
NW_024609857	193	4470	9969	1616243	1,630,875 (9.9%)
NW_024609868	173	3973	9157	1357053	1,370,356 (8.3%)
NW_024609879	197	5433	11161	1163321	1,180,112 (7.2%)
NW_024609880	123	3425	8282	1154425	1,166,255 (7.1%)
NW_024609881	143	3974	8540	964928	977,585 (6.0%)
NW_024609882	69	1488	4284	965149	970,990 (5.9%)
NW_024609883	128	3307	8072	941855	953,362 (5.8%)
NW_024609884	52	866	2342	475621	478,881 (2.9%)
Total2	1,803 (0.01%)	48,010 (0.3%)	110,738 (0.7%)	16,280,713 (99%)	16441264
1: Percentage of chromosome; 2: Percentage of impact
Pennsylvania
Scaffold	Impact of variant effects				Sum1
	High	Moderate	Low	Modifier
NW_024609835	134	3635	7726	2045635	2,057,130 (15.5%)
NW_024609836	91	2125	5231	651912	659,359 (5.0%)
NW_024609837	60	1787	4373	700050	706,270 (5.3%)
NW_024609838	82	2557	7516	554712	564,867 (4.3%)
NW_024609839	68	2006	4890	612575	619,539 (4.7%)
NW_024609846	122	3972	8559	1422924	1,435,577 (10.8%)
NW_024609857	124	3380	7274	1272892	1,283,670 (9.7%)
NW_024609868	140	2978	6634	1134740	1,144,492 (8.6%)
NW_024609879	141	3974	9348	875427	888,890 (6.7%)
NW_024609880	89	2726	6232	900452	909,499 (6.9%)
NW_024609881	116	2958	6125	754233	763,432 (5.8%)
NW_024609882	65	1248	3380	757011	761,704 (5.7%)
NW_024609883	103	2453	5897	715486	723,939 (5.5%)
NW_024609884	38	752	1921	409983	412,694 (3.1%)
Total2	1,373 (0.01%)	36,551 (0.3%)	85,106 (0.6%)	12,808,032 (97%)	13265199
1: Percentage of chromosome; 2: Percentage of impact
Texas
Scaffold	Impact of variant effects				Sum1
	High	Moderate	Low	Modifier
NW_024609835	215	4675	9216	2752566	2,766,672 (14.6%)
NW_024609836	108	3062	7968	988190	999,328 (5.3%)
NW_024609837	106	2751	7154	1106283	1,116,294 (5.9%)
NW_024609838	123	2855	8363	795792	807,133 (4.3%)
NW_024609839	124	2878	7042	898215	908,259 (4.8%)
NW_024609846	244	5618	11244	2063367	2,080,473 (11.0%)
NW_024609857	224	4680	9786	1761929	1,776,619 (9.4%)
NW_024609868	244	4604	10310	1922592	1,937,750 (10.2%)
NW_024609879	192	4311	7571	1197937	1,210,011 (6.4%)
NW_024609880	148	3585	8006	1252725	1,264,464 (6.7%)
NW_024609881	162	4410	8965	1099678	1,113,215 (5.9%)
NW_024609882	98	1898	5112	1113781	1,120,889 (5.9%)
NW_024609883	184	3691	8813	1116723	1,129,411 (6.0%)
NW_024609884	84	1305	3321	742121	746,831 (3.9%)
Total2	2,256 (0.1%)	50,323 (0.3%)	112,871 (0.6%)	18,811,899 (99.1%)	18977349
1: Percentage of chromosome; 2: Percentage of impact

## Sheet: table_S5
Table S5. Comprehensive list including all predicted gene ontology terms from genes containing high-impact variants for the three Ixodes scapularis individuals. The GO terms were predicted using DAVID.
Organism location	ID	Gene Name	GO Term and ID: Biological process	GO Term and ID: Cellular Component	GO Term and ID: Molecular Function
MN	8023100	bleomycin hydrolase(LOC8023100)	GO:0006508~proteolysis	GO:0005737~cytoplasm	GO:0004197~cysteine-type endopeptidase activity
MN	8023100	bleomycin hydrolase(LOC8023100)	GO:0006508~proteolysis	GO:0005737~cytoplasm	GO:0070005~cysteine-type aminopeptidase activity
MN	8023100	bleomycin hydrolase(LOC8023100)	GO:0009636~response to toxic substance	GO:0005737~cytoplasm	GO:0004197~cysteine-type endopeptidase activity
MN	8023100	bleomycin hydrolase(LOC8023100)	GO:0009636~response to toxic substance	GO:0005737~cytoplasm	GO:0070005~cysteine-type aminopeptidase activity
MN	8023100	bleomycin hydrolase(LOC8023100)	GO:0043418~homocysteine catabolic process	GO:0005737~cytoplasm	GO:0004197~cysteine-type endopeptidase activity
MN	8023100	bleomycin hydrolase(LOC8023100)	GO:0043418~homocysteine catabolic process	GO:0005737~cytoplasm	GO:0070005~cysteine-type aminopeptidase activity
MN	8023130	mitochondrial glycine transporter B(LOC8023130)	GO:1904983~glycine import into mitochondrion	GO:0005739~mitochondrion	GO:0015187~glycine transmembrane transporter activity
MN	8023130	mitochondrial glycine transporter B(LOC8023130)	GO:1904983~glycine import into mitochondrion	GO:0005743~mitochondrial inner membrane	GO:0015187~glycine transmembrane transporter activity
MN	8023147	crossover junction endonuclease EME1(LOC8023147)	GO:0000712~resolution of meiotic recombination intermediates	GO:0005634~nucleus	GO:0003677~DNA binding
MN	8023147	crossover junction endonuclease EME1(LOC8023147)	GO:0000712~resolution of meiotic recombination intermediates	GO:0005634~nucleus	GO:0004518~nuclease activity
MN	8023147	crossover junction endonuclease EME1(LOC8023147)	GO:0000712~resolution of meiotic recombination intermediates	GO:0005634~nucleus	GO:0008821~crossover junction DNA endonuclease activity
MN	8023147	crossover junction endonuclease EME1(LOC8023147)	GO:0000712~resolution of meiotic recombination intermediates	GO:0048476~Holliday junction resolvase complex	GO:0003677~DNA binding
MN	8023147	crossover junction endonuclease EME1(LOC8023147)	GO:0000712~resolution of meiotic recombination intermediates	GO:0048476~Holliday junction resolvase complex	GO:0004518~nuclease activity
MN	8023147	crossover junction endonuclease EME1(LOC8023147)	GO:0000712~resolution of meiotic recombination intermediates	GO:0048476~Holliday junction resolvase complex	GO:0008821~crossover junction DNA endonuclease activity
MN	8023147	crossover junction endonuclease EME1(LOC8023147)	GO:0006302~double-strand break repair	GO:0005634~nucleus	GO:0003677~DNA binding
MN	8023147	crossover junction endonuclease EME1(LOC8023147)	GO:0006302~double-strand break repair	GO:0005634~nucleus	GO:0004518~nuclease activity
MN	8023147	crossover junction endonuclease EME1(LOC8023147)	GO:0006302~double-strand break repair	GO:0005634~nucleus	GO:0008821~crossover junction DNA endonuclease activity
MN	8023147	crossover junction endonuclease EME1(LOC8023147)	GO:0006302~double-strand break repair	GO:0048476~Holliday junction resolvase complex	GO:0003677~DNA binding
MN	8023147	crossover junction endonuclease EME1(LOC8023147)	GO:0006302~double-strand break repair	GO:0048476~Holliday junction resolvase complex	GO:0004518~nuclease activity
MN	8023147	crossover junction endonuclease EME1(LOC8023147)	GO:0006302~double-strand break repair	GO:0048476~Holliday junction resolvase complex	GO:0008821~crossover junction DNA endonuclease activity
MN	8023147	crossover junction endonuclease EME1(LOC8023147)	GO:0031297~replication fork processing	GO:0005634~nucleus	GO:0003677~DNA binding
MN	8023147	crossover junction endonuclease EME1(LOC8023147)	GO:0031297~replication fork processing	GO:0005634~nucleus	GO:0004518~nuclease activity
MN	8023147	crossover junction endonuclease EME1(LOC8023147)	GO:0031297~replication fork processing	GO:0005634~nucleus	GO:0008821~crossover junction DNA endonuclease activity
MN	8023147	crossover junction endonuclease EME1(LOC8023147)	GO:0031297~replication fork processing	GO:0048476~Holliday junction resolvase complex	GO:0003677~DNA binding
MN	8023147	crossover junction endonuclease EME1(LOC8023147)	GO:0031297~replication fork processing	GO:0048476~Holliday junction resolvase complex	GO:0004518~nuclease activity
MN	8023147	crossover junction endonuclease EME1(LOC8023147)	GO:0031297~replication fork processing	GO:0048476~Holliday junction resolvase complex	GO:0008821~crossover junction DNA endonuclease activity
MN	8023147	crossover junction endonuclease EME1(LOC8023147)	GO:0031573~mitotic intra-S DNA damage checkpoint signaling	GO:0005634~nucleus	GO:0003677~DNA binding
MN	8023147	crossover junction endonuclease EME1(LOC8023147)	GO:0031573~mitotic intra-S DNA damage checkpoint signaling	GO:0005634~nucleus	GO:0004518~nuclease activity
MN	8023147	crossover junction endonuclease EME1(LOC8023147)	GO:0031573~mitotic intra-S DNA damage checkpoint signaling	GO:0005634~nucleus	GO:0008821~crossover junction DNA endonuclease activity
MN	8023147	crossover junction endonuclease EME1(LOC8023147)	GO:0031573~mitotic intra-S DNA damage checkpoint signaling	GO:0048476~Holliday junction resolvase complex	GO:0003677~DNA binding
MN	8023147	crossover junction endonuclease EME1(LOC8023147)	GO:0031573~mitotic intra-S DNA damage checkpoint signaling	GO:0048476~Holliday junction resolvase complex	GO:0004518~nuclease activity
MN	8023147	crossover junction endonuclease EME1(LOC8023147)	GO:0031573~mitotic intra-S DNA damage checkpoint signaling	GO:0048476~Holliday junction resolvase complex	GO:0008821~crossover junction DNA endonuclease activity
MN	8023160	lymphoid-specific helicase(LOC8023160)	GO:0006346~DNA methylation-dependent heterochromatin formation	GO:0005634~nucleus	GO:0003677~DNA binding
MN	8023160	lymphoid-specific helicase(LOC8023160)	GO:0006346~DNA methylation-dependent heterochromatin formation	GO:0005634~nucleus	GO:0003682~chromatin binding
MN	8023160	lymphoid-specific helicase(LOC8023160)	GO:0006346~DNA methylation-dependent heterochromatin formation	GO:0005634~nucleus	GO:0004386~helicase activity
MN	8023160	lymphoid-specific helicase(LOC8023160)	GO:0006346~DNA methylation-dependent heterochromatin formation	GO:0005634~nucleus	GO:0004674~protein serine/threonine kinase activity
MN	8023160	lymphoid-specific helicase(LOC8023160)	GO:0006346~DNA methylation-dependent heterochromatin formation	GO:0005634~nucleus	GO:0005524~ATP binding
MN	8023160	lymphoid-specific helicase(LOC8023160)	GO:0006346~DNA methylation-dependent heterochromatin formation	GO:0005634~nucleus	GO:0008094~ATP-dependent activity, acting on DNA
MN	8023160	lymphoid-specific helicase(LOC8023160)	GO:0006346~DNA methylation-dependent heterochromatin formation	GO:0005634~nucleus	GO:0016787~hydrolase activity
MN	8023160	lymphoid-specific helicase(LOC8023160)	GO:0006346~DNA methylation-dependent heterochromatin formation	GO:0005634~nucleus	GO:0140658~ATP-dependent chromatin remodeler activity
MN	8023160	lymphoid-specific helicase(LOC8023160)	GO:0006346~DNA methylation-dependent heterochromatin formation	GO:0005721~pericentric heterochromatin	GO:0003677~DNA binding
MN	8023160	lymphoid-specific helicase(LOC8023160)	GO:0006346~DNA methylation-dependent heterochromatin formation	GO:0005721~pericentric heterochromatin	GO:0003682~chromatin binding
MN	8023160	lymphoid-specific helicase(LOC8023160)	GO:0006346~DNA methylation-dependent heterochromatin formation	GO:0005721~pericentric heterochromatin	GO:0004386~helicase activity
MN	8023160	lymphoid-specific helicase(LOC8023160)	GO:0006346~DNA methylation-dependent heterochromatin formation	GO:0005721~pericentric heterochromatin	GO:0004674~protein serine/threonine kinase activity
MN	8023160	lymphoid-specific helicase(LOC8023160)	GO:0006346~DNA methylation-dependent heterochromatin formation	GO:0005721~pericentric heterochromatin	GO:0005524~ATP binding
MN	8023160	lymphoid-specific helicase(LOC8023160)	GO:0006346~DNA methylation-dependent heterochromatin formation	GO:0005721~pericentric heterochromatin	GO:0008094~ATP-dependent activity, acting on DNA
MN	8023160	lymphoid-specific helicase(LOC8023160)	GO:0006346~DNA methylation-dependent heterochromatin formation	GO:0005721~pericentric heterochromatin	GO:0016787~hydrolase activity
MN	8023160	lymphoid-specific helicase(LOC8023160)	GO:0006346~DNA methylation-dependent heterochromatin formation	GO:0005721~pericentric heterochromatin	GO:0140658~ATP-dependent chromatin remodeler activity
MN	8023160	lymphoid-specific helicase(LOC8023160)	GO:0031508~pericentric heterochromatin formation	GO:0005634~nucleus	GO:0003677~DNA binding
MN	8023160	lymphoid-specific helicase(LOC8023160)	GO:0031508~pericentric heterochromatin formation	GO:0005634~nucleus	GO:0003682~chromatin binding
MN	8023160	lymphoid-specific helicase(LOC8023160)	GO:0031508~pericentric heterochromatin formation	GO:0005634~nucleus	GO:0004386~helicase activity
MN	8023160	lymphoid-specific helicase(LOC8023160)	GO:0031508~pericentric heterochromatin formation	GO:0005634~nucleus	GO:0004674~protein serine/threonine kinase activity
MN	8023160	lymphoid-specific helicase(LOC8023160)	GO:0031508~pericentric heterochromatin formation	GO:0005634~nucleus	GO:0005524~ATP binding
MN	8023160	lymphoid-specific helicase(LOC8023160)	GO:0031508~pericentric heterochromatin formation	GO:0005634~nucleus	GO:0008094~ATP-dependent activity, acting on DNA
MN	8023160	lymphoid-specific helicase(LOC8023160)	GO:0031508~pericentric heterochromatin formation	GO:0005634~nucleus	GO:0016787~hydrolase activity
MN	8023160	lymphoid-specific helicase(LOC8023160)	GO:0031508~pericentric heterochromatin formation	GO:0005634~nucleus	GO:0140658~ATP-dependent chromatin remodeler activity
MN	8023160	lymphoid-specific helicase(LOC8023160)	GO:0031508~pericentric heterochromatin formation	GO:0005721~pericentric heterochromatin	GO:0003677~DNA binding
MN	8023160	lymphoid-specific helicase(LOC8023160)	GO:0031508~pericentric heterochromatin formation	GO:0005721~pericentric heterochromatin	GO:0003682~chromatin binding
MN	8023160	lymphoid-specific helicase(LOC8023160)	GO:0031508~pericentric heterochromatin formation	GO:0005721~pericentric heterochromatin	GO:0004386~helicase activity
MN	8023160	lymphoid-specific helicase(LOC8023160)	GO:0031508~pericentric heterochromatin formation	GO:0005721~pericentric heterochromatin	GO:0004674~protein serine/threonine kinase activity
MN	8023160	lymphoid-specific helicase(LOC8023160)	GO:0031508~pericentric heterochromatin formation	GO:0005721~pericentric heterochromatin	GO:0005524~ATP binding
MN	8023160	lymphoid-specific helicase(LOC8023160)	GO:0031508~pericentric heterochromatin formation	GO:0005721~pericentric heterochromatin	GO:0008094~ATP-dependent activity, acting on DNA
MN	8023160	lymphoid-specific helicase(LOC8023160)	GO:0031508~pericentric heterochromatin formation	GO:0005721~pericentric heterochromatin	GO:0016787~hydrolase activity
MN	8023160	lymphoid-specific helicase(LOC8023160)	GO:0031508~pericentric heterochromatin formation	GO:0005721~pericentric heterochromatin	GO:0140658~ATP-dependent chromatin remodeler activity
MN	8023160	lymphoid-specific helicase(LOC8023160)	GO:0044027~negative regulation of gene expression via chromosomal CpG island methylation	GO:0005634~nucleus	GO:0003677~DNA binding
MN	8023160	lymphoid-specific helicase(LOC8023160)	GO:0044027~negative regulation of gene expression via chromosomal CpG island methylation	GO:0005634~nucleus	GO:0003682~chromatin binding
MN	8023160	lymphoid-specific helicase(LOC8023160)	GO:0044027~negative regulation of gene expression via chromosomal CpG island methylation	GO:0005634~nucleus	GO:0004386~helicase activity
MN	8023160	lymphoid-specific helicase(LOC8023160)	GO:0044027~negative regulation of gene expression via chromosomal CpG island methylation	GO:0005634~nucleus	GO:0004674~protein serine/threonine kinase activity
MN	8023160	lymphoid-specific helicase(LOC8023160)	GO:0044027~negative regulation of gene expression via chromosomal CpG island methylation	GO:0005634~nucleus	GO:0005524~ATP binding
MN	8023160	lymphoid-specific helicase(LOC8023160)	GO:0044027~negative regulation of gene expression via chromosomal CpG island methylation	GO:0005634~nucleus	GO:0008094~ATP-dependent activity, acting on DNA
MN	8023160	lymphoid-specific helicase(LOC8023160)	GO:0044027~negative regulation of gene expression via chromosomal CpG island methylation	GO:0005634~nucleus	GO:0016787~hydrolase activity
MN	8023160	lymphoid-specific helicase(LOC8023160)	GO:0044027~negative regulation of gene expression via chromosomal CpG island methylation	GO:0005634~nucleus	GO:0140658~ATP-dependent chromatin remodeler activity
MN	8023160	lymphoid-specific helicase(LOC8023160)	GO:0044027~negative regulation of gene expression via chromosomal CpG island methylation	GO:0005721~pericentric heterochromatin	GO:0003677~DNA binding
MN	8023160	lymphoid-specific helicase(LOC8023160)	GO:0044027~negative regulation of gene expression via chromosomal CpG island methylation	GO:0005721~pericentric heterochromatin	GO:0003682~chromatin binding
MN	8023160	lymphoid-specific helicase(LOC8023160)	GO:0044027~negative regulation of gene expression via chromosomal CpG island methylation	GO:0005721~pericentric heterochromatin	GO:0004386~helicase activity
MN	8023160	lymphoid-specific helicase(LOC8023160)	GO:0044027~negative regulation of gene expression via chromosomal CpG island methylation	GO:0005721~pericentric heterochromatin	GO:0004674~protein serine/threonine kinase activity
MN	8023160	lymphoid-specific helicase(LOC8023160)	GO:0044027~negative regulation of gene expression via chromosomal CpG island methylation	GO:0005721~pericentric heterochromatin	GO:0005524~ATP binding
MN	8023160	lymphoid-specific helicase(LOC8023160)	GO:0044027~negative regulation of gene expression via chromosomal CpG island methylation	GO:0005721~pericentric heterochromatin	GO:0008094~ATP-dependent activity, acting on DNA
MN	8023160	lymphoid-specific helicase(LOC8023160)	GO:0044027~negative regulation of gene expression via chromosomal CpG island methylation	GO:0005721~pericentric heterochromatin	GO:0016787~hydrolase activity
MN	8023160	lymphoid-specific helicase(LOC8023160)	GO:0044027~negative regulation of gene expression via chromosomal CpG island methylation	GO:0005721~pericentric heterochromatin	GO:0140658~ATP-dependent chromatin remodeler activity
MN	8023160	lymphoid-specific helicase(LOC8023160)	GO:0046651~lymphocyte proliferation	GO:0005634~nucleus	GO:0003677~DNA binding
MN	8023160	lymphoid-specific helicase(LOC8023160)	GO:0046651~lymphocyte proliferation	GO:0005634~nucleus	GO:0003682~chromatin binding
MN	8023160	lymphoid-specific helicase(LOC8023160)	GO:0046651~lymphocyte proliferation	GO:0005634~nucleus	GO:0004386~helicase activity
MN	8023160	lymphoid-specific helicase(LOC8023160)	GO:0046651~lymphocyte proliferation	GO:0005634~nucleus	GO:0004674~protein serine/threonine kinase activity
MN	8023160	lymphoid-specific helicase(LOC8023160)	GO:0046651~lymphocyte proliferation	GO:0005634~nucleus	GO:0005524~ATP binding
MN	8023160	lymphoid-specific helicase(LOC8023160)	GO:0046651~lymphocyte proliferation	GO:0005634~nucleus	GO:0008094~ATP-dependent activity, acting on DNA
MN	8023160	lymphoid-specific helicase(LOC8023160)	GO:0046651~lymphocyte proliferation	GO:0005634~nucleus	GO:0016787~hydrolase activity
MN	8023160	lymphoid-specific helicase(LOC8023160)	GO:0046651~lymphocyte proliferation	GO:0005634~nucleus	GO:0140658~ATP-dependent chromatin remodeler activity
MN	8023160	lymphoid-specific helicase(LOC8023160)	GO:0046651~lymphocyte proliferation	GO:0005721~pericentric heterochromatin	GO:0003677~DNA binding
MN	8023160	lymphoid-specific helicase(LOC8023160)	GO:0046651~lymphocyte proliferation	GO:0005721~pericentric heterochromatin	GO:0003682~chromatin binding
MN	8023160	lymphoid-specific helicase(LOC8023160)	GO:0046651~lymphocyte proliferation	GO:0005721~pericentric heterochromatin	GO:0004386~helicase activity
MN	8023160	lymphoid-specific helicase(LOC8023160)	GO:0046651~lymphocyte proliferation	GO:0005721~pericentric heterochromatin	GO:0004674~protein serine/threonine kinase activity
MN	8023160	lymphoid-specific helicase(LOC8023160)	GO:0046651~lymphocyte proliferation	GO:0005721~pericentric heterochromatin	GO:0005524~ATP binding
MN	8023160	lymphoid-specific helicase(LOC8023160)	GO:0046651~lymphocyte proliferation	GO:0005721~pericentric heterochromatin	GO:0008094~ATP-dependent activity, acting on DNA
MN	8023160	lymphoid-specific helicase(LOC8023160)	GO:0046651~lymphocyte proliferation	GO:0005721~pericentric heterochromatin	GO:0016787~hydrolase activity
MN	8023160	lymphoid-specific helicase(LOC8023160)	GO:0046651~lymphocyte proliferation	GO:0005721~pericentric heterochromatin	GO:0140658~ATP-dependent chromatin remodeler activity
MN	8023225	carbohydrate sulfotransferase 13-like(LOC8023225)	GO:0016051~carbohydrate biosynthetic process	GO:0016020~membrane	GO:0008146~sulfotransferase activity
MN	8023233	phospholipid-transporting ATPase ABCA3-like(LOC8023233)	GO:0006869~lipid transport	GO:0016020~membrane	GO:0005319~lipid transporter activity
MN	8023233	phospholipid-transporting ATPase ABCA3-like(LOC8023233)	GO:0006869~lipid transport	GO:0016020~membrane	GO:0005524~ATP binding
MN	8023233	phospholipid-transporting ATPase ABCA3-like(LOC8023233)	GO:0006869~lipid transport	GO:0016020~membrane	GO:0016887~ATP hydrolysis activity
MN	8023233	phospholipid-transporting ATPase ABCA3-like(LOC8023233)	GO:0006869~lipid transport	GO:0016020~membrane	GO:0140359~ABC-type transporter activity
MN	8023233	phospholipid-transporting ATPase ABCA3-like(LOC8023233)	GO:0006869~lipid transport	GO:0043231~intracellular membrane-bounded organelle	GO:0005319~lipid transporter activity
MN	8023233	phospholipid-transporting ATPase ABCA3-like(LOC8023233)	GO:0006869~lipid transport	GO:0043231~intracellular membrane-bounded organelle	GO:0005524~ATP binding
MN	8023233	phospholipid-transporting ATPase ABCA3-like(LOC8023233)	GO:0006869~lipid transport	GO:0043231~intracellular membrane-bounded organelle	GO:0016887~ATP hydrolysis activity
MN	8023233	phospholipid-transporting ATPase ABCA3-like(LOC8023233)	GO:0006869~lipid transport	GO:0043231~intracellular membrane-bounded organelle	GO:0140359~ABC-type transporter activity
MN	8023233	phospholipid-transporting ATPase ABCA3-like(LOC8023233)	GO:0055085~transmembrane transport	GO:0016020~membrane	GO:0005319~lipid transporter activity
MN	8023233	phospholipid-transporting ATPase ABCA3-like(LOC8023233)	GO:0055085~transmembrane transport	GO:0016020~membrane	GO:0005524~ATP binding
MN	8023233	phospholipid-transporting ATPase ABCA3-like(LOC8023233)	GO:0055085~transmembrane transport	GO:0016020~membrane	GO:0016887~ATP hydrolysis activity
MN	8023233	phospholipid-transporting ATPase ABCA3-like(LOC8023233)	GO:0055085~transmembrane transport	GO:0016020~membrane	GO:0140359~ABC-type transporter activity
MN	8023233	phospholipid-transporting ATPase ABCA3-like(LOC8023233)	GO:0055085~transmembrane transport	GO:0043231~intracellular membrane-bounded organelle	GO:0005319~lipid transporter activity
MN	8023233	phospholipid-transporting ATPase ABCA3-like(LOC8023233)	GO:0055085~transmembrane transport	GO:0043231~intracellular membrane-bounded organelle	GO:0005524~ATP binding
MN	8023233	phospholipid-transporting ATPase ABCA3-like(LOC8023233)	GO:0055085~transmembrane transport	GO:0043231~intracellular membrane-bounded organelle	GO:0016887~ATP hydrolysis activity
MN	8023233	phospholipid-transporting ATPase ABCA3-like(LOC8023233)	GO:0055085~transmembrane transport	GO:0043231~intracellular membrane-bounded organelle	GO:0140359~ABC-type transporter activity
MN	8023518	cyclic nucleotide-gated cation channel beta-1(LOC8023518)	GO:0006398~mRNA 3'-end processing by stem-loop binding and cleavage	GO:0005683~U7 snRNP	GO:0071209~U7 snRNA binding
MN	8023601	cytochrome P450 2H2(LOC8023601)	GO:0006082~organic acid metabolic process	GO:0005737~cytoplasm	GO:0004497~monooxygenase activity
MN	8023601	cytochrome P450 2H2(LOC8023601)	GO:0006082~organic acid metabolic process	GO:0005737~cytoplasm	GO:0005506~iron ion binding
MN	8023601	cytochrome P450 2H2(LOC8023601)	GO:0006082~organic acid metabolic process	GO:0005737~cytoplasm	GO:0008395~steroid hydroxylase activity
MN	8023601	cytochrome P450 2H2(LOC8023601)	GO:0006082~organic acid metabolic process	GO:0005737~cytoplasm	GO:0016705~oxidoreductase activity, acting on paired donors, with incorporation or reduction of molecular oxygen
MN	8023601	cytochrome P450 2H2(LOC8023601)	GO:0006082~organic acid metabolic process	GO:0005737~cytoplasm	GO:0020037~heme binding
MN	8023601	cytochrome P450 2H2(LOC8023601)	GO:0006082~organic acid metabolic process	GO:0005737~cytoplasm	GO:0070330~aromatase activity
MN	8023601	cytochrome P450 2H2(LOC8023601)	GO:0006082~organic acid metabolic process	GO:0043231~intracellular membrane-bounded organelle	GO:0004497~monooxygenase activity
MN	8023601	cytochrome P450 2H2(LOC8023601)	GO:0006082~organic acid metabolic process	GO:0043231~intracellular membrane-bounded organelle	GO:0005506~iron ion binding
MN	8023601	cytochrome P450 2H2(LOC8023601)	GO:0006082~organic acid metabolic process	GO:0043231~intracellular membrane-bounded organelle	GO:0008395~steroid hydroxylase activity
MN	8023601	cytochrome P450 2H2(LOC8023601)	GO:0006082~organic acid metabolic process	GO:0043231~intracellular membrane-bounded organelle	GO:0016705~oxidoreductase activity, acting on paired donors, with incorporation or reduction of molecular oxygen
MN	8023601	cytochrome P450 2H2(LOC8023601)	GO:0006082~organic acid metabolic process	GO:0043231~intracellular membrane-bounded organelle	GO:0020037~heme binding
MN	8023601	cytochrome P450 2H2(LOC8023601)	GO:0006082~organic acid metabolic process	GO:0043231~intracellular membrane-bounded organelle	GO:0070330~aromatase activity
MN	8023601	cytochrome P450 2H2(LOC8023601)	GO:0006805~xenobiotic metabolic process	GO:0005737~cytoplasm	GO:0004497~monooxygenase activity
MN	8023601	cytochrome P450 2H2(LOC8023601)	GO:0006805~xenobiotic metabolic process	GO:0005737~cytoplasm	GO:0005506~iron ion binding
MN	8023601	cytochrome P450 2H2(LOC8023601)	GO:0006805~xenobiotic metabolic process	GO:0005737~cytoplasm	GO:0008395~steroid hydroxylase activity
MN	8023601	cytochrome P450 2H2(LOC8023601)	GO:0006805~xenobiotic metabolic process	GO:0005737~cytoplasm	GO:0016705~oxidoreductase activity, acting on paired donors, with incorporation or reduction of molecular oxygen
MN	8023601	cytochrome P450 2H2(LOC8023601)	GO:0006805~xenobiotic metabolic process	GO:0005737~cytoplasm	GO:0020037~heme binding
MN	8023601	cytochrome P450 2H2(LOC8023601)	GO:0006805~xenobiotic metabolic process	GO:0005737~cytoplasm	GO:0070330~aromatase activity
MN	8023601	cytochrome P450 2H2(LOC8023601)	GO:0006805~xenobiotic metabolic process	GO:0043231~intracellular membrane-bounded organelle	GO:0004497~monooxygenase activity
MN	8023601	cytochrome P450 2H2(LOC8023601)	GO:0006805~xenobiotic metabolic process	GO:0043231~intracellular membrane-bounded organelle	GO:0005506~iron ion binding
MN	8023601	cytochrome P450 2H2(LOC8023601)	GO:0006805~xenobiotic metabolic process	GO:0043231~intracellular membrane-bounded organelle	GO:0008395~steroid hydroxylase activity
MN	8023601	cytochrome P450 2H2(LOC8023601)	GO:0006805~xenobiotic metabolic process	GO:0043231~intracellular membrane-bounded organelle	GO:0016705~oxidoreductase activity, acting on paired donors, with incorporation or reduction of molecular oxygen
MN	8023601	cytochrome P450 2H2(LOC8023601)	GO:0006805~xenobiotic metabolic process	GO:0043231~intracellular membrane-bounded organelle	GO:0020037~heme binding
MN	8023601	cytochrome P450 2H2(LOC8023601)	GO:0006805~xenobiotic metabolic process	GO:0043231~intracellular membrane-bounded organelle	GO:0070330~aromatase activity
MN	8023672	general transcription and DNA repair factor IIH helicase subunit XPD(LOC8023672)	GO:0000717~nucleotide-excision repair DNA duplex unwinding	GO:0005634~nucleus	GO:0003678~DNA helicase activity
MN	8023672	general transcription and DNA repair factor IIH helicase subunit XPD(LOC8023672)	GO:0000717~nucleotide-excision repair DNA duplex unwinding	GO:0005634~nucleus	GO:0003684~damaged DNA binding
MN	8023672	general transcription and DNA repair factor IIH helicase subunit XPD(LOC8023672)	GO:0000717~nucleotide-excision repair DNA duplex unwinding	GO:0005634~nucleus	GO:0005524~ATP binding
MN	8023672	general transcription and DNA repair factor IIH helicase subunit XPD(LOC8023672)	GO:0000717~nucleotide-excision repair DNA duplex unwinding	GO:0005634~nucleus	GO:0016818~hydrolase activity, acting on acid anhydrides, in phosphorus-containing anhydrides
MN	8023672	general transcription and DNA repair factor IIH helicase subunit XPD(LOC8023672)	GO:0006289~nucleotide-excision repair	GO:0005634~nucleus	GO:0003678~DNA helicase activity
MN	8023672	general transcription and DNA repair factor IIH helicase subunit XPD(LOC8023672)	GO:0006289~nucleotide-excision repair	GO:0005634~nucleus	GO:0003684~damaged DNA binding
MN	8023672	general transcription and DNA repair factor IIH helicase subunit XPD(LOC8023672)	GO:0006289~nucleotide-excision repair	GO:0005634~nucleus	GO:0005524~ATP binding
MN	8023672	general transcription and DNA repair factor IIH helicase subunit XPD(LOC8023672)	GO:0006289~nucleotide-excision repair	GO:0005634~nucleus	GO:0016818~hydrolase activity, acting on acid anhydrides, in phosphorus-containing anhydrides
MN	8023672	general transcription and DNA repair factor IIH helicase subunit XPD(LOC8023672)	GO:0006366~transcription by RNA polymerase II	GO:0005634~nucleus	GO:0003678~DNA helicase activity
MN	8023672	general transcription and DNA repair factor IIH helicase subunit XPD(LOC8023672)	GO:0006366~transcription by RNA polymerase II	GO:0005634~nucleus	GO:0003684~damaged DNA binding
MN	8023672	general transcription and DNA repair factor IIH helicase subunit XPD(LOC8023672)	GO:0006366~transcription by RNA polymerase II	GO:0005634~nucleus	GO:0005524~ATP binding
MN	8023672	general transcription and DNA repair factor IIH helicase subunit XPD(LOC8023672)	GO:0006366~transcription by RNA polymerase II	GO:0005634~nucleus	GO:0016818~hydrolase activity, acting on acid anhydrides, in phosphorus-containing anhydrides
MN	8023672	general transcription and DNA repair factor IIH helicase subunit XPD(LOC8023672)	GO:0045951~positive regulation of mitotic recombination	GO:0005634~nucleus	GO:0003678~DNA helicase activity
MN	8023672	general transcription and DNA repair factor IIH helicase subunit XPD(LOC8023672)	GO:0045951~positive regulation of mitotic recombination	GO:0005634~nucleus	GO:0003684~damaged DNA binding
MN	8023672	general transcription and DNA repair factor IIH helicase subunit XPD(LOC8023672)	GO:0045951~positive regulation of mitotic recombination	GO:0005634~nucleus	GO:0005524~ATP binding
MN	8023672	general transcription and DNA repair factor IIH helicase subunit XPD(LOC8023672)	GO:0045951~positive regulation of mitotic recombination	GO:0005634~nucleus	GO:0016818~hydrolase activity, acting on acid anhydrides, in phosphorus-containing anhydrides
MN	8023713	cytosol aminopeptidase(LOC8023713)	GO:0006508~proteolysis	GO:0005737~cytoplasm	GO:0030145~manganese ion binding
MN	8023713	cytosol aminopeptidase(LOC8023713)	GO:0006508~proteolysis	GO:0005737~cytoplasm	GO:0070006~metalloaminopeptidase activity
MN	8023756	BTB/POZ domain-containing protein 6(LOC8023756)	GO:0022008~neurogenesis	GO:0005829~cytosol	GO:0005515~protein binding
MN	8023763	chromatin assembly factor 1 p55 subunit(Caf1-55)	GO:0006338~chromatin remodeling	GO:0005634~nucleus	GO:0004402~histone acetyltransferase activity
MN	8023763	chromatin assembly factor 1 p55 subunit(Caf1-55)	GO:0006338~chromatin remodeling	GO:0005634~nucleus	GO:0031491~nucleosome binding
MN	8023763	chromatin assembly factor 1 p55 subunit(Caf1-55)	GO:0006338~chromatin remodeling	GO:0005634~nucleus	GO:0042393~histone binding
MN	8023763	chromatin assembly factor 1 p55 subunit(Caf1-55)	GO:0006338~chromatin remodeling	GO:0005737~cytoplasm	GO:0004402~histone acetyltransferase activity
MN	8023763	chromatin assembly factor 1 p55 subunit(Caf1-55)	GO:0006338~chromatin remodeling	GO:0005737~cytoplasm	GO:0031491~nucleosome binding
MN	8023763	chromatin assembly factor 1 p55 subunit(Caf1-55)	GO:0006338~chromatin remodeling	GO:0005737~cytoplasm	GO:0042393~histone binding
MN	8023763	chromatin assembly factor 1 p55 subunit(Caf1-55)	GO:0006338~chromatin remodeling	GO:0016581~NuRD complex	GO:0004402~histone acetyltransferase activity
MN	8023763	chromatin assembly factor 1 p55 subunit(Caf1-55)	GO:0006338~chromatin remodeling	GO:0016581~NuRD complex	GO:0031491~nucleosome binding
MN	8023763	chromatin assembly factor 1 p55 subunit(Caf1-55)	GO:0006338~chromatin remodeling	GO:0016581~NuRD complex	GO:0042393~histone binding
MN	8023763	chromatin assembly factor 1 p55 subunit(Caf1-55)	GO:0006338~chromatin remodeling	GO:0033698~Rpd3L complex	GO:0004402~histone acetyltransferase activity
MN	8023763	chromatin assembly factor 1 p55 subunit(Caf1-55)	GO:0006338~chromatin remodeling	GO:0033698~Rpd3L complex	GO:0031491~nucleosome binding
MN	8023763	chromatin assembly factor 1 p55 subunit(Caf1-55)	GO:0006338~chromatin remodeling	GO:0033698~Rpd3L complex	GO:0042393~histone binding
MN	8023763	chromatin assembly factor 1 p55 subunit(Caf1-55)	GO:0006338~chromatin remodeling	GO:0035098~ESC/E(Z) complex	GO:0004402~histone acetyltransferase activity
MN	8023763	chromatin assembly factor 1 p55 subunit(Caf1-55)	GO:0006338~chromatin remodeling	GO:0035098~ESC/E(Z) complex	GO:0031491~nucleosome binding
MN	8023763	chromatin assembly factor 1 p55 subunit(Caf1-55)	GO:0006338~chromatin remodeling	GO:0035098~ESC/E(Z) complex	GO:0042393~histone binding
MN	8023763	chromatin assembly factor 1 p55 subunit(Caf1-55)	GO:0006338~chromatin remodeling	GO:0070210~Rpd3L-Expanded complex	GO:0004402~histone acetyltransferase activity
MN	8023763	chromatin assembly factor 1 p55 subunit(Caf1-55)	GO:0006338~chromatin remodeling	GO:0070210~Rpd3L-Expanded complex	GO:0031491~nucleosome binding
MN	8023763	chromatin assembly factor 1 p55 subunit(Caf1-55)	GO:0006338~chromatin remodeling	GO:0070210~Rpd3L-Expanded complex	GO:0042393~histone binding
MN	8023763	chromatin assembly factor 1 p55 subunit(Caf1-55)	GO:0006355~regulation of DNA-templated transcription	GO:0005634~nucleus	GO:0004402~histone acetyltransferase activity
MN	8023763	chromatin assembly factor 1 p55 subunit(Caf1-55)	GO:0006355~regulation of DNA-templated transcription	GO:0005634~nucleus	GO:0031491~nucleosome binding
MN	8023763	chromatin assembly factor 1 p55 subunit(Caf1-55)	GO:0006355~regulation of DNA-templated transcription	GO:0005634~nucleus	GO:0042393~histone binding
MN	8023763	chromatin assembly factor 1 p55 subunit(Caf1-55)	GO:0006355~regulation of DNA-templated transcription	GO:0005737~cytoplasm	GO:0004402~histone acetyltransferase activity
MN	8023763	chromatin assembly factor 1 p55 subunit(Caf1-55)	GO:0006355~regulation of DNA-templated transcription	GO:0005737~cytoplasm	GO:0031491~nucleosome binding
MN	8023763	chromatin assembly factor 1 p55 subunit(Caf1-55)	GO:0006355~regulation of DNA-templated transcription	GO:0005737~cytoplasm	GO:0042393~histone binding
MN	8023763	chromatin assembly factor 1 p55 subunit(Caf1-55)	GO:0006355~regulation of DNA-templated transcription	GO:0016581~NuRD complex	GO:0004402~histone acetyltransferase activity
MN	8023763	chromatin assembly factor 1 p55 subunit(Caf1-55)	GO:0006355~regulation of DNA-templated transcription	GO:0016581~NuRD complex	GO:0031491~nucleosome binding
MN	8023763	chromatin assembly factor 1 p55 subunit(Caf1-55)	GO:0006355~regulation of DNA-templated transcription	GO:0016581~NuRD complex	GO:0042393~histone binding
MN	8023763	chromatin assembly factor 1 p55 subunit(Caf1-55)	GO:0006355~regulation of DNA-templated transcription	GO:0033698~Rpd3L complex	GO:0004402~histone acetyltransferase activity
MN	8023763	chromatin assembly factor 1 p55 subunit(Caf1-55)	GO:0006355~regulation of DNA-templated transcription	GO:0033698~Rpd3L complex	GO:0031491~nucleosome binding
MN	8023763	chromatin assembly factor 1 p55 subunit(Caf1-55)	GO:0006355~regulation of DNA-templated transcription	GO:0033698~Rpd3L complex	GO:0042393~histone binding
MN	8023763	chromatin assembly factor 1 p55 subunit(Caf1-55)	GO:0006355~regulation of DNA-templated transcription	GO:0035098~ESC/E(Z) complex	GO:0004402~histone acetyltransferase activity
MN	8023763	chromatin assembly factor 1 p55 subunit(Caf1-55)	GO:0006355~regulation of DNA-templated transcription	GO:0035098~ESC/E(Z) complex	GO:0031491~nucleosome binding
MN	8023763	chromatin assembly factor 1 p55 subunit(Caf1-55)	GO:0006355~regulation of DNA-templated transcription	GO:0035098~ESC/E(Z) complex	GO:0042393~histone binding
MN	8023763	chromatin assembly factor 1 p55 subunit(Caf1-55)	GO:0006355~regulation of DNA-templated transcription	GO:0070210~Rpd3L-Expanded complex	GO:0004402~histone acetyltransferase activity
MN	8023763	chromatin assembly factor 1 p55 subunit(Caf1-55)	GO:0006355~regulation of DNA-templated transcription	GO:0070210~Rpd3L-Expanded complex	GO:0031491~nucleosome binding
MN	8023763	chromatin assembly factor 1 p55 subunit(Caf1-55)	GO:0006355~regulation of DNA-templated transcription	GO:0070210~Rpd3L-Expanded complex	GO:0042393~histone binding
MN	8023763	chromatin assembly factor 1 p55 subunit(Caf1-55)	GO:0010468~regulation of gene expression	GO:0005634~nucleus	GO:0004402~histone acetyltransferase activity
MN	8023763	chromatin assembly factor 1 p55 subunit(Caf1-55)	GO:0010468~regulation of gene expression	GO:0005634~nucleus	GO:0031491~nucleosome binding
MN	8023763	chromatin assembly factor 1 p55 subunit(Caf1-55)	GO:0010468~regulation of gene expression	GO:0005634~nucleus	GO:0042393~histone binding
MN	8023763	chromatin assembly factor 1 p55 subunit(Caf1-55)	GO:0010468~regulation of gene expression	GO:0005737~cytoplasm	GO:0004402~histone acetyltransferase activity
MN	8023763	chromatin assembly factor 1 p55 subunit(Caf1-55)	GO:0010468~regulation of gene expression	GO:0005737~cytoplasm	GO:0031491~nucleosome binding
MN	8023763	chromatin assembly factor 1 p55 subunit(Caf1-55)	GO:0010468~regulation of gene expression	GO:0005737~cytoplasm	GO:0042393~histone binding
MN	8023763	chromatin assembly factor 1 p55 subunit(Caf1-55)	GO:0010468~regulation of gene expression	GO:0016581~NuRD complex	GO:0004402~histone acetyltransferase activity
MN	8023763	chromatin assembly factor 1 p55 subunit(Caf1-55)	GO:0010468~regulation of gene expression	GO:0016581~NuRD complex	GO:0031491~nucleosome binding
MN	8023763	chromatin assembly factor 1 p55 subunit(Caf1-55)	GO:0010468~regulation of gene expression	GO:0016581~NuRD complex	GO:0042393~histone binding
MN	8023763	chromatin assembly factor 1 p55 subunit(Caf1-55)	GO:0010468~regulation of gene expression	GO:0033698~Rpd3L complex	GO:0004402~histone acetyltransferase activity
MN	8023763	chromatin assembly factor 1 p55 subunit(Caf1-55)	GO:0010468~regulation of gene expression	GO:0033698~Rpd3L complex	GO:0031491~nucleosome binding
MN	8023763	chromatin assembly factor 1 p55 subunit(Caf1-55)	GO:0010468~regulation of gene expression	GO:0033698~Rpd3L complex	GO:0042393~histone binding
MN	8023763	chromatin assembly factor 1 p55 subunit(Caf1-55)	GO:0010468~regulation of gene expression	GO:0035098~ESC/E(Z) complex	GO:0004402~histone acetyltransferase activity
MN	8023763	chromatin assembly factor 1 p55 subunit(Caf1-55)	GO:0010468~regulation of gene expression	GO:0035098~ESC/E(Z) complex	GO:0031491~nucleosome binding
MN	8023763	chromatin assembly factor 1 p55 subunit(Caf1-55)	GO:0010468~regulation of gene expression	GO:0035098~ESC/E(Z) complex	GO:0042393~histone binding
MN	8023763	chromatin assembly factor 1 p55 subunit(Caf1-55)	GO:0010468~regulation of gene expression	GO:0070210~Rpd3L-Expanded complex	GO:0004402~histone acetyltransferase activity
MN	8023763	chromatin assembly factor 1 p55 subunit(Caf1-55)	GO:0010468~regulation of gene expression	GO:0070210~Rpd3L-Expanded complex	GO:0031491~nucleosome binding
MN	8023763	chromatin assembly factor 1 p55 subunit(Caf1-55)	GO:0010468~regulation of gene expression	GO:0070210~Rpd3L-Expanded complex	GO:0042393~histone binding
MN	8023826	helix-loop-helix-leucine zipper transcription factor bigmax(bigmax)	GO:0006357~regulation of transcription by RNA polymerase II	GO:0005634~nucleus	GO:0000978~RNA polymerase II cis-regulatory region sequence-specific DNA binding
MN	8023826	helix-loop-helix-leucine zipper transcription factor bigmax(bigmax)	GO:0006357~regulation of transcription by RNA polymerase II	GO:0005634~nucleus	GO:0000981~DNA-binding transcription factor activity, RNA polymerase II-specific
MN	8023826	helix-loop-helix-leucine zipper transcription factor bigmax(bigmax)	GO:0006357~regulation of transcription by RNA polymerase II	GO:0005634~nucleus	GO:0046983~protein dimerization activity
MN	8023826	helix-loop-helix-leucine zipper transcription factor bigmax(bigmax)	GO:0006357~regulation of transcription by RNA polymerase II	GO:0005737~cytoplasm	GO:0000978~RNA polymerase II cis-regulatory region sequence-specific DNA binding
MN	8023826	helix-loop-helix-leucine zipper transcription factor bigmax(bigmax)	GO:0006357~regulation of transcription by RNA polymerase II	GO:0005737~cytoplasm	GO:0000981~DNA-binding transcription factor activity, RNA polymerase II-specific
MN	8023826	helix-loop-helix-leucine zipper transcription factor bigmax(bigmax)	GO:0006357~regulation of transcription by RNA polymerase II	GO:0005737~cytoplasm	GO:0046983~protein dimerization activity
MN	8023886	superoxide dismutase 2(Sod2)	GO:0006801~superoxide metabolic process	GO:0005739~mitochondrion	GO:0004784~superoxide dismutase activity
MN	8023886	superoxide dismutase 2(Sod2)	GO:0006801~superoxide metabolic process	GO:0005739~mitochondrion	GO:0030145~manganese ion binding
MN	8023886	superoxide dismutase 2(Sod2)	GO:0006801~superoxide metabolic process	GO:0005739~mitochondrion	GO:0046872~metal ion binding
MN	8023902	solute carrier family 13 member 4(LOC8023902)	GO:0015746~citrate transport	GO:0016020~membrane	GO:0015137~citrate transmembrane transporter activity
MN	8023902	solute carrier family 13 member 4(LOC8023902)	GO:0015746~citrate transport	GO:0016020~membrane	GO:0015141~succinate transmembrane transporter activity
MN	8023902	solute carrier family 13 member 4(LOC8023902)	GO:0098656~monoatomic anion transmembrane transport	GO:0016020~membrane	GO:0015137~citrate transmembrane transporter activity
MN	8023902	solute carrier family 13 member 4(LOC8023902)	GO:0098656~monoatomic anion transmembrane transport	GO:0016020~membrane	GO:0015141~succinate transmembrane transporter activity
MN	8024263	solute carrier family 22 member 7-like(LOC8024263)	GO:0055085~transmembrane transport	GO:0016020~membrane	GO:0022857~transmembrane transporter activity
MN	8024394	sulfotransferase family cytosolic 1B member 1(LOC8024394)	GO:0051923~sulfation	GO:0005737~cytoplasm	GO:0008146~sulfotransferase activity
MN	8024485	low molecular weight phosphotyrosine protein phosphatase(LOC8024485)	GO:0006470~protein dephosphorylation	GO:0005737~cytoplasm	GO:0003993~acid phosphatase activity
MN	8024485	low molecular weight phosphotyrosine protein phosphatase(LOC8024485)	GO:0006470~protein dephosphorylation	GO:0005737~cytoplasm	GO:0004726~non-membrane spanning protein tyrosine phosphatase activity
MN	8024554	valine--tRNA ligase, mitochondrial(LOC8024554)	GO:0006438~valyl-tRNA aminoacylation	GO:0005829~cytosol	GO:0002161~aminoacyl-tRNA editing activity
MN	8024554	valine--tRNA ligase, mitochondrial(LOC8024554)	GO:0006438~valyl-tRNA aminoacylation	GO:0005829~cytosol	GO:0004832~valine-tRNA ligase activity
MN	8024554	valine--tRNA ligase, mitochondrial(LOC8024554)	GO:0006438~valyl-tRNA aminoacylation	GO:0005829~cytosol	GO:0005524~ATP binding
MN	8024615	prolyl 4-hydroxylase subunit alpha-1-like(LOC8024615)	GO:0018401~peptidyl-proline hydroxylation to 4-hydroxy-L-proline	GO:0005783~endoplasmic reticulum	GO:0004656~procollagen-proline 4-dioxygenase activity
MN	8024615	prolyl 4-hydroxylase subunit alpha-1-like(LOC8024615)	GO:0018401~peptidyl-proline hydroxylation to 4-hydroxy-L-proline	GO:0005783~endoplasmic reticulum	GO:0005506~iron ion binding
MN	8024615	prolyl 4-hydroxylase subunit alpha-1-like(LOC8024615)	GO:0018401~peptidyl-proline hydroxylation to 4-hydroxy-L-proline	GO:0005783~endoplasmic reticulum	GO:0031418~L-ascorbic acid binding
MN	8024790	EGF-domain O-GlcNAc transferase(Eogt)	GO:0097370~protein O-GlcNAcylation via threonine	GO:0005788~endoplasmic reticulum lumen	GO:0016262~protein N-acetylglucosaminyltransferase activity
MN	8024790	EGF-domain O-GlcNAc transferase(Eogt)	GO:0097370~protein O-GlcNAcylation via threonine	GO:0005788~endoplasmic reticulum lumen	GO:0097363~protein O-acetylglucosaminyltransferase activity
MN	8024830	116 kDa U5 small nuclear ribonucleoprotein component(LOC8024830)	GO:0000398~mRNA splicing, via spliceosome	GO:0005829~cytosol	GO:0003746~translation elongation factor activity
MN	8024830	116 kDa U5 small nuclear ribonucleoprotein component(LOC8024830)	GO:0000398~mRNA splicing, via spliceosome	GO:0005829~cytosol	GO:0003924~GTPase activity
MN	8024830	116 kDa U5 small nuclear ribonucleoprotein component(LOC8024830)	GO:0000398~mRNA splicing, via spliceosome	GO:0005829~cytosol	GO:0005525~GTP binding
MN	8024830	116 kDa U5 small nuclear ribonucleoprotein component(LOC8024830)	GO:0000398~mRNA splicing, via spliceosome	GO:0005829~cytosol	GO:0030623~U5 snRNA binding
MN	8024830	116 kDa U5 small nuclear ribonucleoprotein component(LOC8024830)	GO:0000398~mRNA splicing, via spliceosome	GO:0046540~U4/U6 x U5 tri-snRNP complex	GO:0003746~translation elongation factor activity
MN	8024830	116 kDa U5 small nuclear ribonucleoprotein component(LOC8024830)	GO:0000398~mRNA splicing, via spliceosome	GO:0046540~U4/U6 x U5 tri-snRNP complex	GO:0003924~GTPase activity
MN	8024830	116 kDa U5 small nuclear ribonucleoprotein component(LOC8024830)	GO:0000398~mRNA splicing, via spliceosome	GO:0046540~U4/U6 x U5 tri-snRNP complex	GO:0005525~GTP binding
MN	8024830	116 kDa U5 small nuclear ribonucleoprotein component(LOC8024830)	GO:0000398~mRNA splicing, via spliceosome	GO:0046540~U4/U6 x U5 tri-snRNP complex	GO:0030623~U5 snRNA binding
MN	8024830	116 kDa U5 small nuclear ribonucleoprotein component(LOC8024830)	GO:0000398~mRNA splicing, via spliceosome	GO:0071007~U2-type catalytic step 2 spliceosome	GO:0003746~translation elongation factor activity
MN	8024830	116 kDa U5 small nuclear ribonucleoprotein component(LOC8024830)	GO:0000398~mRNA splicing, via spliceosome	GO:0071007~U2-type catalytic step 2 spliceosome	GO:0003924~GTPase activity
MN	8024830	116 kDa U5 small nuclear ribonucleoprotein component(LOC8024830)	GO:0000398~mRNA splicing, via spliceosome	GO:0071007~U2-type catalytic step 2 spliceosome	GO:0005525~GTP binding
MN	8024830	116 kDa U5 small nuclear ribonucleoprotein component(LOC8024830)	GO:0000398~mRNA splicing, via spliceosome	GO:0071007~U2-type catalytic step 2 spliceosome	GO:0030623~U5 snRNA binding
MN	8024951	whirlin(LOC8024951)	GO:0042052~rhabdomere development	GO:0002142~stereocilia ankle link complex	GO:0005515~protein binding
MN	8024951	whirlin(LOC8024951)	GO:0042052~rhabdomere development	GO:0005886~plasma membrane	GO:0005515~protein binding
MN	8024951	whirlin(LOC8024951)	GO:0042052~rhabdomere development	GO:0005929~cilium	GO:0005515~protein binding
MN	8024951	whirlin(LOC8024951)	GO:0042052~rhabdomere development	GO:0032426~stereocilium tip	GO:0005515~protein binding
MN	8025016	tyrosine phosphatase IA-2(IA-2)	GO:0006470~protein dephosphorylation	GO:0030141~secretory granule	GO:0004725~protein tyrosine phosphatase activity
MN	8025054	uncharacterized LOC8025054(LOC8025054)	GO:0022008~neurogenesis	GO:0005634~nucleus	GO:0000978~RNA polymerase II cis-regulatory region sequence-specific DNA binding
MN	8025054	uncharacterized LOC8025054(LOC8025054)	GO:0022008~neurogenesis	GO:0005634~nucleus	GO:0001227~DNA-binding transcription repressor activity
MN	8025054	uncharacterized LOC8025054(LOC8025054)	GO:0022008~neurogenesis	GO:0005634~nucleus	GO:0003677~DNA binding
MN	8025054	uncharacterized LOC8025054(LOC8025054)	GO:0022008~neurogenesis	GO:0005634~nucleus	GO:0008270~zinc ion binding
MN	8025054	uncharacterized LOC8025054(LOC8025054)	GO:0022008~neurogenesis	GO:0005654~nucleoplasm	GO:0000978~RNA polymerase II cis-regulatory region sequence-specific DNA binding
MN	8025054	uncharacterized LOC8025054(LOC8025054)	GO:0022008~neurogenesis	GO:0005654~nucleoplasm	GO:0001227~DNA-binding transcription repressor activity
MN	8025054	uncharacterized LOC8025054(LOC8025054)	GO:0022008~neurogenesis	GO:0005654~nucleoplasm	GO:0003677~DNA binding
MN	8025054	uncharacterized LOC8025054(LOC8025054)	GO:0022008~neurogenesis	GO:0005654~nucleoplasm	GO:0008270~zinc ion binding
MN	8025054	uncharacterized LOC8025054(LOC8025054)	GO:0022008~neurogenesis	GO:0005694~chromosome	GO:0000978~RNA polymerase II cis-regulatory region sequence-specific DNA binding
MN	8025054	uncharacterized LOC8025054(LOC8025054)	GO:0022008~neurogenesis	GO:0005694~chromosome	GO:0001227~DNA-binding transcription repressor activity
MN	8025054	uncharacterized LOC8025054(LOC8025054)	GO:0022008~neurogenesis	GO:0005694~chromosome	GO:0003677~DNA binding
MN	8025054	uncharacterized LOC8025054(LOC8025054)	GO:0022008~neurogenesis	GO:0005694~chromosome	GO:0008270~zinc ion binding
MN	8025057	cardioacceleratory peptide receptor(LOC8025057)	GO:0007186~G protein-coupled receptor signaling pathway	GO:0016020~membrane	GO:0005000~vasopressin receptor activity
MN	8025114	endoribonuclease Dicer(LOC8025114)	GO:0006309~apoptotic DNA fragmentation	GO:0005634~nucleus	GO:0003723~RNA binding
MN	8025114	endoribonuclease Dicer(LOC8025114)	GO:0006309~apoptotic DNA fragmentation	GO:0005634~nucleus	GO:0004386~helicase activity
MN	8025114	endoribonuclease Dicer(LOC8025114)	GO:0006309~apoptotic DNA fragmentation	GO:0005634~nucleus	GO:0004525~ribonuclease III activity
MN	8025114	endoribonuclease Dicer(LOC8025114)	GO:0006309~apoptotic DNA fragmentation	GO:0005634~nucleus	GO:0004530~deoxyribonuclease I activity
MN	8025114	endoribonuclease Dicer(LOC8025114)	GO:0006309~apoptotic DNA fragmentation	GO:0005634~nucleus	GO:0005515~protein binding
MN	8025114	endoribonuclease Dicer(LOC8025114)	GO:0006309~apoptotic DNA fragmentation	GO:0005634~nucleus	GO:0005524~ATP binding
MN	8025114	endoribonuclease Dicer(LOC8025114)	GO:0006309~apoptotic DNA fragmentation	GO:0005737~cytoplasm	GO:0003723~RNA binding
MN	8025114	endoribonuclease Dicer(LOC8025114)	GO:0006309~apoptotic DNA fragmentation	GO:0005737~cytoplasm	GO:0004386~helicase activity
MN	8025114	endoribonuclease Dicer(LOC8025114)	GO:0006309~apoptotic DNA fragmentation	GO:0005737~cytoplasm	GO:0004525~ribonuclease III activity
MN	8025114	endoribonuclease Dicer(LOC8025114)	GO:0006309~apoptotic DNA fragmentation	GO:0005737~cytoplasm	GO:0004530~deoxyribonuclease I activity
MN	8025114	endoribonuclease Dicer(LOC8025114)	GO:0006309~apoptotic DNA fragmentation	GO:0005737~cytoplasm	GO:0005515~protein binding
MN	8025114	endoribonuclease Dicer(LOC8025114)	GO:0006309~apoptotic DNA fragmentation	GO:0005737~cytoplasm	GO:0005524~ATP binding
MN	8025114	endoribonuclease Dicer(LOC8025114)	GO:0006309~apoptotic DNA fragmentation	GO:0016442~RISC complex	GO:0003723~RNA binding
MN	8025114	endoribonuclease Dicer(LOC8025114)	GO:0006309~apoptotic DNA fragmentation	GO:0016442~RISC complex	GO:0004386~helicase activity
MN	8025114	endoribonuclease Dicer(LOC8025114)	GO:0006309~apoptotic DNA fragmentation	GO:0016442~RISC complex	GO:0004525~ribonuclease III activity
MN	8025114	endoribonuclease Dicer(LOC8025114)	GO:0006309~apoptotic DNA fragmentation	GO:0016442~RISC complex	GO:0004530~deoxyribonuclease I activity
MN	8025114	endoribonuclease Dicer(LOC8025114)	GO:0006309~apoptotic DNA fragmentation	GO:0016442~RISC complex	GO:0005515~protein binding
MN	8025114	endoribonuclease Dicer(LOC8025114)	GO:0006309~apoptotic DNA fragmentation	GO:0016442~RISC complex	GO:0005524~ATP binding
MN	8025114	endoribonuclease Dicer(LOC8025114)	GO:0030422~siRNA processing	GO:0005634~nucleus	GO:0003723~RNA binding
MN	8025114	endoribonuclease Dicer(LOC8025114)	GO:0030422~siRNA processing	GO:0005634~nucleus	GO:0004386~helicase activity
MN	8025114	endoribonuclease Dicer(LOC8025114)	GO:0030422~siRNA processing	GO:0005634~nucleus	GO:0004525~ribonuclease III activity
MN	8025114	endoribonuclease Dicer(LOC8025114)	GO:0030422~siRNA processing	GO:0005634~nucleus	GO:0004530~deoxyribonuclease I activity
MN	8025114	endoribonuclease Dicer(LOC8025114)	GO:0030422~siRNA processing	GO:0005634~nucleus	GO:0005515~protein binding
MN	8025114	endoribonuclease Dicer(LOC8025114)	GO:0030422~siRNA processing	GO:0005634~nucleus	GO:0005524~ATP binding
MN	8025114	endoribonuclease Dicer(LOC8025114)	GO:0030422~siRNA processing	GO:0005737~cytoplasm	GO:0003723~RNA binding
MN	8025114	endoribonuclease Dicer(LOC8025114)	GO:0030422~siRNA processing	GO:0005737~cytoplasm	GO:0004386~helicase activity
MN	8025114	endoribonuclease Dicer(LOC8025114)	GO:0030422~siRNA processing	GO:0005737~cytoplasm	GO:0004525~ribonuclease III activity
MN	8025114	endoribonuclease Dicer(LOC8025114)	GO:0030422~siRNA processing	GO:0005737~cytoplasm	GO:0004530~deoxyribonuclease I activity
MN	8025114	endoribonuclease Dicer(LOC8025114)	GO:0030422~siRNA processing	GO:0005737~cytoplasm	GO:0005515~protein binding
MN	8025114	endoribonuclease Dicer(LOC8025114)	GO:0030422~siRNA processing	GO:0005737~cytoplasm	GO:0005524~ATP binding
MN	8025114	endoribonuclease Dicer(LOC8025114)	GO:0030422~siRNA processing	GO:0016442~RISC complex	GO:0003723~RNA binding
MN	8025114	endoribonuclease Dicer(LOC8025114)	GO:0030422~siRNA processing	GO:0016442~RISC complex	GO:0004386~helicase activity
MN	8025114	endoribonuclease Dicer(LOC8025114)	GO:0030422~siRNA processing	GO:0016442~RISC complex	GO:0004525~ribonuclease III activity
MN	8025114	endoribonuclease Dicer(LOC8025114)	GO:0030422~siRNA processing	GO:0016442~RISC complex	GO:0004530~deoxyribonuclease I activity
MN	8025114	endoribonuclease Dicer(LOC8025114)	GO:0030422~siRNA processing	GO:0016442~RISC complex	GO:0005515~protein binding
MN	8025114	endoribonuclease Dicer(LOC8025114)	GO:0030422~siRNA processing	GO:0016442~RISC complex	GO:0005524~ATP binding
MN	8025114	endoribonuclease Dicer(LOC8025114)	GO:0031054~pre-miRNA processing	GO:0005634~nucleus	GO:0003723~RNA binding
MN	8025114	endoribonuclease Dicer(LOC8025114)	GO:0031054~pre-miRNA processing	GO:0005634~nucleus	GO:0004386~helicase activity
MN	8025114	endoribonuclease Dicer(LOC8025114)	GO:0031054~pre-miRNA processing	GO:0005634~nucleus	GO:0004525~ribonuclease III activity
MN	8025114	endoribonuclease Dicer(LOC8025114)	GO:0031054~pre-miRNA processing	GO:0005634~nucleus	GO:0004530~deoxyribonuclease I activity
MN	8025114	endoribonuclease Dicer(LOC8025114)	GO:0031054~pre-miRNA processing	GO:0005634~nucleus	GO:0005515~protein binding
MN	8025114	endoribonuclease Dicer(LOC8025114)	GO:0031054~pre-miRNA processing	GO:0005634~nucleus	GO:0005524~ATP binding
MN	8025114	endoribonuclease Dicer(LOC8025114)	GO:0031054~pre-miRNA processing	GO:0005737~cytoplasm	GO:0003723~RNA binding
MN	8025114	endoribonuclease Dicer(LOC8025114)	GO:0031054~pre-miRNA processing	GO:0005737~cytoplasm	GO:0004386~helicase activity
MN	8025114	endoribonuclease Dicer(LOC8025114)	GO:0031054~pre-miRNA processing	GO:0005737~cytoplasm	GO:0004525~ribonuclease III activity
MN	8025114	endoribonuclease Dicer(LOC8025114)	GO:0031054~pre-miRNA processing	GO:0005737~cytoplasm	GO:0004530~deoxyribonuclease I activity
MN	8025114	endoribonuclease Dicer(LOC8025114)	GO:0031054~pre-miRNA processing	GO:0005737~cytoplasm	GO:0005515~protein binding
MN	8025114	endoribonuclease Dicer(LOC8025114)	GO:0031054~pre-miRNA processing	GO:0005737~cytoplasm	GO:0005524~ATP binding
MN	8025114	endoribonuclease Dicer(LOC8025114)	GO:0031054~pre-miRNA processing	GO:0016442~RISC complex	GO:0003723~RNA binding
MN	8025114	endoribonuclease Dicer(LOC8025114)	GO:0031054~pre-miRNA processing	GO:0016442~RISC complex	GO:0004386~helicase activity
MN	8025114	endoribonuclease Dicer(LOC8025114)	GO:0031054~pre-miRNA processing	GO:0016442~RISC complex	GO:0004525~ribonuclease III activity
MN	8025114	endoribonuclease Dicer(LOC8025114)	GO:0031054~pre-miRNA processing	GO:0016442~RISC complex	GO:0004530~deoxyribonuclease I activity
MN	8025114	endoribonuclease Dicer(LOC8025114)	GO:0031054~pre-miRNA processing	GO:0016442~RISC complex	GO:0005515~protein binding
MN	8025114	endoribonuclease Dicer(LOC8025114)	GO:0031054~pre-miRNA processing	GO:0016442~RISC complex	GO:0005524~ATP binding
MN	8025297	WD repeat domain 79(WDR79)	GO:0030576~Cajal body organization	GO:0015030~Cajal body	GO:0003723~RNA binding
MN	8025297	WD repeat domain 79(WDR79)	GO:0030576~Cajal body organization	GO:0015030~Cajal body	GO:0005515~protein binding
MN	8025299	Cyclin-dependent kinase 12(Cdk12)	GO:0006368~transcription elongation by RNA polymerase II	GO:0005634~nucleus	GO:0004693~cyclin-dependent protein serine/threonine kinase activity
MN	8025299	Cyclin-dependent kinase 12(Cdk12)	GO:0006368~transcription elongation by RNA polymerase II	GO:0005634~nucleus	GO:0005524~ATP binding
MN	8025299	Cyclin-dependent kinase 12(Cdk12)	GO:0006368~transcription elongation by RNA polymerase II	GO:0005634~nucleus	GO:0008353~RNA polymerase II CTD heptapeptide repeat kinase activity
MN	8025299	Cyclin-dependent kinase 12(Cdk12)	GO:0006368~transcription elongation by RNA polymerase II	GO:0005634~nucleus	GO:0030332~cyclin binding
MN	8025299	Cyclin-dependent kinase 12(Cdk12)	GO:0006368~transcription elongation by RNA polymerase II	GO:0008024~cyclin/CDK positive transcription elongation factor complex	GO:0004693~cyclin-dependent protein serine/threonine kinase activity
MN	8025299	Cyclin-dependent kinase 12(Cdk12)	GO:0006368~transcription elongation by RNA polymerase II	GO:0008024~cyclin/CDK positive transcription elongation factor complex	GO:0005524~ATP binding
MN	8025299	Cyclin-dependent kinase 12(Cdk12)	GO:0006368~transcription elongation by RNA polymerase II	GO:0008024~cyclin/CDK positive transcription elongation factor complex	GO:0008353~RNA polymerase II CTD heptapeptide repeat kinase activity
MN	8025299	Cyclin-dependent kinase 12(Cdk12)	GO:0006368~transcription elongation by RNA polymerase II	GO:0008024~cyclin/CDK positive transcription elongation factor complex	GO:0030332~cyclin binding
MN	8025299	Cyclin-dependent kinase 12(Cdk12)	GO:0006468~protein phosphorylation	GO:0005634~nucleus	GO:0004693~cyclin-dependent protein serine/threonine kinase activity
MN	8025299	Cyclin-dependent kinase 12(Cdk12)	GO:0006468~protein phosphorylation	GO:0005634~nucleus	GO:0005524~ATP binding
MN	8025299	Cyclin-dependent kinase 12(Cdk12)	GO:0006468~protein phosphorylation	GO:0005634~nucleus	GO:0008353~RNA polymerase II CTD heptapeptide repeat kinase activity
MN	8025299	Cyclin-dependent kinase 12(Cdk12)	GO:0006468~protein phosphorylation	GO:0005634~nucleus	GO:0030332~cyclin binding
MN	8025299	Cyclin-dependent kinase 12(Cdk12)	GO:0006468~protein phosphorylation	GO:0008024~cyclin/CDK positive transcription elongation factor complex	GO:0004693~cyclin-dependent protein serine/threonine kinase activity
MN	8025299	Cyclin-dependent kinase 12(Cdk12)	GO:0006468~protein phosphorylation	GO:0008024~cyclin/CDK positive transcription elongation factor complex	GO:0005524~ATP binding
MN	8025299	Cyclin-dependent kinase 12(Cdk12)	GO:0006468~protein phosphorylation	GO:0008024~cyclin/CDK positive transcription elongation factor complex	GO:0008353~RNA polymerase II CTD heptapeptide repeat kinase activity
MN	8025299	Cyclin-dependent kinase 12(Cdk12)	GO:0006468~protein phosphorylation	GO:0008024~cyclin/CDK positive transcription elongation factor complex	GO:0030332~cyclin binding
MN	8025299	Cyclin-dependent kinase 12(Cdk12)	GO:0032968~positive regulation of transcription elongation by RNA polymerase II	GO:0005634~nucleus	GO:0004693~cyclin-dependent protein serine/threonine kinase activity
MN	8025299	Cyclin-dependent kinase 12(Cdk12)	GO:0032968~positive regulation of transcription elongation by RNA polymerase II	GO:0005634~nucleus	GO:0005524~ATP binding
MN	8025299	Cyclin-dependent kinase 12(Cdk12)	GO:0032968~positive regulation of transcription elongation by RNA polymerase II	GO:0005634~nucleus	GO:0008353~RNA polymerase II CTD heptapeptide repeat kinase activity
MN	8025299	Cyclin-dependent kinase 12(Cdk12)	GO:0032968~positive regulation of transcription elongation by RNA polymerase II	GO:0005634~nucleus	GO:0030332~cyclin binding
MN	8025299	Cyclin-dependent kinase 12(Cdk12)	GO:0032968~positive regulation of transcription elongation by RNA polymerase II	GO:0008024~cyclin/CDK positive transcription elongation factor complex	GO:0004693~cyclin-dependent protein serine/threonine kinase activity
MN	8025299	Cyclin-dependent kinase 12(Cdk12)	GO:0032968~positive regulation of transcription elongation by RNA polymerase II	GO:0008024~cyclin/CDK positive transcription elongation factor complex	GO:0005524~ATP binding
MN	8025299	Cyclin-dependent kinase 12(Cdk12)	GO:0032968~positive regulation of transcription elongation by RNA polymerase II	GO:0008024~cyclin/CDK positive transcription elongation factor complex	GO:0008353~RNA polymerase II CTD heptapeptide repeat kinase activity
MN	8025299	Cyclin-dependent kinase 12(Cdk12)	GO:0032968~positive regulation of transcription elongation by RNA polymerase II	GO:0008024~cyclin/CDK positive transcription elongation factor complex	GO:0030332~cyclin binding
MN	8025304	monocarboxylate transporter 13(LOC8025304)	GO:0055085~transmembrane transport	GO:0005886~plasma membrane	GO:0008028~monocarboxylic acid transmembrane transporter activity
MN	8025406	latrophilin Cirl(LOC8025406)	GO:0007166~cell surface receptor signaling pathway	GO:0016020~membrane	GO:0004930~G protein-coupled receptor activity
MN	8025406	latrophilin Cirl(LOC8025406)	GO:0007166~cell surface receptor signaling pathway	GO:0016020~membrane	GO:0030246~carbohydrate binding
MN	8025406	latrophilin Cirl(LOC8025406)	GO:0007189~adenylate cyclase-activating G protein-coupled receptor signaling pathway	GO:0016020~membrane	GO:0004930~G protein-coupled receptor activity
MN	8025406	latrophilin Cirl(LOC8025406)	GO:0007189~adenylate cyclase-activating G protein-coupled receptor signaling pathway	GO:0016020~membrane	GO:0030246~carbohydrate binding
MN	8025455	germ cell-less protein-like 1(LOC8025455)	GO:0007281~germ cell development	GO:0005634~nucleus	GO:0005515~protein binding
MN	8025586	TATA-box binding protein associated factor 2(Taf2)	GO:0006367~transcription initiation at RNA polymerase II promoter	GO:0005669~transcription factor TFIID complex	GO:0000976~transcription cis-regulatory region binding
MN	8025586	TATA-box binding protein associated factor 2(Taf2)	GO:0006367~transcription initiation at RNA polymerase II promoter	GO:0005669~transcription factor TFIID complex	GO:0003682~chromatin binding
MN	8025586	TATA-box binding protein associated factor 2(Taf2)	GO:0006367~transcription initiation at RNA polymerase II promoter	GO:0005669~transcription factor TFIID complex	GO:0008237~metallopeptidase activity
MN	8025586	TATA-box binding protein associated factor 2(Taf2)	GO:0006367~transcription initiation at RNA polymerase II promoter	GO:0005669~transcription factor TFIID complex	GO:0008270~zinc ion binding
MN	8025586	TATA-box binding protein associated factor 2(Taf2)	GO:0006367~transcription initiation at RNA polymerase II promoter	GO:0005669~transcription factor TFIID complex	GO:0016251~RNA polymerase II general transcription initiation factor activity
MN	8025607	E3 ubiquitin-protein ligase MARCHF2-like(LOC8025607)	GO:0016567~protein ubiquitination	GO:0016020~membrane	GO:0004842~ubiquitin-protein transferase activity
MN	8025607	E3 ubiquitin-protein ligase MARCHF2-like(LOC8025607)	GO:0016567~protein ubiquitination	GO:0016020~membrane	GO:0008270~zinc ion binding
MN	8025681	importin-9(LOC8025681)	GO:0006606~protein import into nucleus	GO:0005635~nuclear envelope	GO:0031267~small GTPase binding
MN	8025681	importin-9(LOC8025681)	GO:0006606~protein import into nucleus	GO:0005829~cytosol	GO:0031267~small GTPase binding
MN	8025744	SH3 and cysteine-rich domain-containing protein(LOC8025744)	GO:0003009~skeletal muscle contraction	GO:0031234~extrinsic component of cytoplasmic side of plasma membrane	GO:0005515~protein binding
MN	8025744	SH3 and cysteine-rich domain-containing protein(LOC8025744)	GO:1901387~positive regulation of voltage-gated calcium channel activity	GO:0031234~extrinsic component of cytoplasmic side of plasma membrane	GO:0005515~protein binding
MN	8025744	SH3 and cysteine-rich domain-containing protein(LOC8025744)	GO:1903078~positive regulation of protein localization to plasma membrane	GO:0031234~extrinsic component of cytoplasmic side of plasma membrane	GO:0005515~protein binding
MN	8025808	KRR1 small subunit processome component homolog dbe(dbe)	GO:0006364~rRNA processing	GO:0005730~nucleolus	GO:0003723~RNA binding
MN	8025808	KRR1 small subunit processome component homolog dbe(dbe)	GO:0006364~rRNA processing	GO:0032040~small-subunit processome	GO:0003723~RNA binding
MN	8025877	iroquois-class homeodomain protein IRX-1(LOC8025877)	GO:0006357~regulation of transcription by RNA polymerase II	GO:0005634~nucleus	GO:0000978~RNA polymerase II cis-regulatory region sequence-specific DNA binding
MN	8025877	iroquois-class homeodomain protein IRX-1(LOC8025877)	GO:0006357~regulation of transcription by RNA polymerase II	GO:0005634~nucleus	GO:0000981~DNA-binding transcription factor activity, RNA polymerase II-specific
MN	8025877	iroquois-class homeodomain protein IRX-1(LOC8025877)	GO:0007517~muscle organ development	GO:0005634~nucleus	GO:0000978~RNA polymerase II cis-regulatory region sequence-specific DNA binding
MN	8025877	iroquois-class homeodomain protein IRX-1(LOC8025877)	GO:0007517~muscle organ development	GO:0005634~nucleus	GO:0000981~DNA-binding transcription factor activity, RNA polymerase II-specific
MN	8025877	iroquois-class homeodomain protein IRX-1(LOC8025877)	GO:0048468~cell development	GO:0005634~nucleus	GO:0000978~RNA polymerase II cis-regulatory region sequence-specific DNA binding
MN	8025877	iroquois-class homeodomain protein IRX-1(LOC8025877)	GO:0048468~cell development	GO:0005634~nucleus	GO:0000981~DNA-binding transcription factor activity, RNA polymerase II-specific
MN	8025943	Rab3 GDP-GTP exchange factor(Rab3-GEF)	GO:0006915~apoptotic process	GO:0005829~cytosol	GO:0005085~guanyl-nucleotide exchange factor activity
MN	8025943	Rab3 GDP-GTP exchange factor(Rab3-GEF)	GO:0006915~apoptotic process	GO:0005886~plasma membrane	GO:0005085~guanyl-nucleotide exchange factor activity
MN	8025943	Rab3 GDP-GTP exchange factor(Rab3-GEF)	GO:0032483~regulation of Rab protein signal transduction	GO:0005829~cytosol	GO:0005085~guanyl-nucleotide exchange factor activity
MN	8025943	Rab3 GDP-GTP exchange factor(Rab3-GEF)	GO:0032483~regulation of Rab protein signal transduction	GO:0005886~plasma membrane	GO:0005085~guanyl-nucleotide exchange factor activity
MN	8025943	Rab3 GDP-GTP exchange factor(Rab3-GEF)	GO:0042981~regulation of apoptotic process	GO:0005829~cytosol	GO:0005085~guanyl-nucleotide exchange factor activity
MN	8025943	Rab3 GDP-GTP exchange factor(Rab3-GEF)	GO:0042981~regulation of apoptotic process	GO:0005886~plasma membrane	GO:0005085~guanyl-nucleotide exchange factor activity
MN	8026023	DNA repair endonuclease XPF mei-9(mei-9)	GO:0000712~resolution of meiotic recombination intermediates	GO:0000110~nucleotide-excision repair factor 1 complex	GO:0000014~single-stranded DNA endodeoxyribonuclease activity
MN	8026023	DNA repair endonuclease XPF mei-9(mei-9)	GO:0000712~resolution of meiotic recombination intermediates	GO:0000110~nucleotide-excision repair factor 1 complex	GO:0003684~damaged DNA binding
MN	8026023	DNA repair endonuclease XPF mei-9(mei-9)	GO:0000712~resolution of meiotic recombination intermediates	GO:0000110~nucleotide-excision repair factor 1 complex	GO:0003697~single-stranded DNA binding
MN	8026023	DNA repair endonuclease XPF mei-9(mei-9)	GO:0000724~double-strand break repair via homologous recombination	GO:0000110~nucleotide-excision repair factor 1 complex	GO:0000014~single-stranded DNA endodeoxyribonuclease activity
MN	8026023	DNA repair endonuclease XPF mei-9(mei-9)	GO:0000724~double-strand break repair via homologous recombination	GO:0000110~nucleotide-excision repair factor 1 complex	GO:0003684~damaged DNA binding
MN	8026023	DNA repair endonuclease XPF mei-9(mei-9)	GO:0000724~double-strand break repair via homologous recombination	GO:0000110~nucleotide-excision repair factor 1 complex	GO:0003697~single-stranded DNA binding
MN	8026023	DNA repair endonuclease XPF mei-9(mei-9)	GO:0000736~double-strand break repair via single-strand annealing, removal of nonhomologous ends	GO:0000110~nucleotide-excision repair factor 1 complex	GO:0000014~single-stranded DNA endodeoxyribonuclease activity
MN	8026023	DNA repair endonuclease XPF mei-9(mei-9)	GO:0000736~double-strand break repair via single-strand annealing, removal of nonhomologous ends	GO:0000110~nucleotide-excision repair factor 1 complex	GO:0003684~damaged DNA binding
MN	8026023	DNA repair endonuclease XPF mei-9(mei-9)	GO:0000736~double-strand break repair via single-strand annealing, removal of nonhomologous ends	GO:0000110~nucleotide-excision repair factor 1 complex	GO:0003697~single-stranded DNA binding
MN	8026023	DNA repair endonuclease XPF mei-9(mei-9)	GO:1901255~nucleotide-excision repair involved in interstrand cross-link repair	GO:0000110~nucleotide-excision repair factor 1 complex	GO:0000014~single-stranded DNA endodeoxyribonuclease activity
MN	8026023	DNA repair endonuclease XPF mei-9(mei-9)	GO:1901255~nucleotide-excision repair involved in interstrand cross-link repair	GO:0000110~nucleotide-excision repair factor 1 complex	GO:0003684~damaged DNA binding
MN	8026023	DNA repair endonuclease XPF mei-9(mei-9)	GO:1901255~nucleotide-excision repair involved in interstrand cross-link repair	GO:0000110~nucleotide-excision repair factor 1 complex	GO:0003697~single-stranded DNA binding
MN	8026039	vesicle-associated membrane protein 7(LOC8026039)	GO:0006887~exocytosis	GO:0005765~lysosomal membrane	GO:0000149~SNARE binding
MN	8026039	vesicle-associated membrane protein 7(LOC8026039)	GO:0006887~exocytosis	GO:0005765~lysosomal membrane	GO:0005484~SNAP receptor activity
MN	8026039	vesicle-associated membrane protein 7(LOC8026039)	GO:0006887~exocytosis	GO:0005794~Golgi apparatus	GO:0000149~SNARE binding
MN	8026039	vesicle-associated membrane protein 7(LOC8026039)	GO:0006887~exocytosis	GO:0005794~Golgi apparatus	GO:0005484~SNAP receptor activity
MN	8026039	vesicle-associated membrane protein 7(LOC8026039)	GO:0006887~exocytosis	GO:0016020~membrane	GO:0000149~SNARE binding
MN	8026039	vesicle-associated membrane protein 7(LOC8026039)	GO:0006887~exocytosis	GO:0016020~membrane	GO:0005484~SNAP receptor activity
MN	8026039	vesicle-associated membrane protein 7(LOC8026039)	GO:0006887~exocytosis	GO:0030658~transport vesicle membrane	GO:0000149~SNARE binding
MN	8026039	vesicle-associated membrane protein 7(LOC8026039)	GO:0006887~exocytosis	GO:0030658~transport vesicle membrane	GO:0005484~SNAP receptor activity
MN	8026039	vesicle-associated membrane protein 7(LOC8026039)	GO:0006887~exocytosis	GO:0030670~phagocytic vesicle membrane	GO:0000149~SNARE binding
MN	8026039	vesicle-associated membrane protein 7(LOC8026039)	GO:0006887~exocytosis	GO:0030670~phagocytic vesicle membrane	GO:0005484~SNAP receptor activity
MN	8026039	vesicle-associated membrane protein 7(LOC8026039)	GO:0006887~exocytosis	GO:0031201~SNARE complex	GO:0000149~SNARE binding
MN	8026039	vesicle-associated membrane protein 7(LOC8026039)	GO:0006887~exocytosis	GO:0031201~SNARE complex	GO:0005484~SNAP receptor activity
MN	8026039	vesicle-associated membrane protein 7(LOC8026039)	GO:0006887~exocytosis	GO:0031902~late endosome membrane	GO:0000149~SNARE binding
MN	8026039	vesicle-associated membrane protein 7(LOC8026039)	GO:0006887~exocytosis	GO:0031902~late endosome membrane	GO:0005484~SNAP receptor activity
MN	8026039	vesicle-associated membrane protein 7(LOC8026039)	GO:0006906~vesicle fusion	GO:0005765~lysosomal membrane	GO:0000149~SNARE binding
MN	8026039	vesicle-associated membrane protein 7(LOC8026039)	GO:0006906~vesicle fusion	GO:0005765~lysosomal membrane	GO:0005484~SNAP receptor activity
MN	8026039	vesicle-associated membrane protein 7(LOC8026039)	GO:0006906~vesicle fusion	GO:0005794~Golgi apparatus	GO:0000149~SNARE binding
MN	8026039	vesicle-associated membrane protein 7(LOC8026039)	GO:0006906~vesicle fusion	GO:0005794~Golgi apparatus	GO:0005484~SNAP receptor activity
MN	8026039	vesicle-associated membrane protein 7(LOC8026039)	GO:0006906~vesicle fusion	GO:0016020~membrane	GO:0000149~SNARE binding
MN	8026039	vesicle-associated membrane protein 7(LOC8026039)	GO:0006906~vesicle fusion	GO:0016020~membrane	GO:0005484~SNAP receptor activity
MN	8026039	vesicle-associated membrane protein 7(LOC8026039)	GO:0006906~vesicle fusion	GO:0030658~transport vesicle membrane	GO:0000149~SNARE binding
MN	8026039	vesicle-associated membrane protein 7(LOC8026039)	GO:0006906~vesicle fusion	GO:0030658~transport vesicle membrane	GO:0005484~SNAP receptor activity
MN	8026039	vesicle-associated membrane protein 7(LOC8026039)	GO:0006906~vesicle fusion	GO:0030670~phagocytic vesicle membrane	GO:0000149~SNARE binding
MN	8026039	vesicle-associated membrane protein 7(LOC8026039)	GO:0006906~vesicle fusion	GO:0030670~phagocytic vesicle membrane	GO:0005484~SNAP receptor activity
MN	8026039	vesicle-associated membrane protein 7(LOC8026039)	GO:0006906~vesicle fusion	GO:0031201~SNARE complex	GO:0000149~SNARE binding
MN	8026039	vesicle-associated membrane protein 7(LOC8026039)	GO:0006906~vesicle fusion	GO:0031201~SNARE complex	GO:0005484~SNAP receptor activity
MN	8026039	vesicle-associated membrane protein 7(LOC8026039)	GO:0006906~vesicle fusion	GO:0031902~late endosome membrane	GO:0000149~SNARE binding
MN	8026039	vesicle-associated membrane protein 7(LOC8026039)	GO:0006906~vesicle fusion	GO:0031902~late endosome membrane	GO:0005484~SNAP receptor activity
MN	8026159	condensin complex subunit 2(LOC8026159)	GO:0007076~mitotic chromosome condensation	GO:0000796~condensin complex	GO:0003682~chromatin binding
MN	8026283	tRNA Selenocysteine associated protein(Secp43)	GO:0001514~selenocysteine incorporation	GO:0005634~nucleus	GO:0000049~tRNA binding
MN	8026283	tRNA Selenocysteine associated protein(Secp43)	GO:0001514~selenocysteine incorporation	GO:0005634~nucleus	GO:0003723~RNA binding
MN	8026319	atrial natriuretic peptide receptor 2(LOC8026319)	GO:0006468~protein phosphorylation	GO:0043190~ATP-binding cassette (ABC) transporter complex	GO:0004383~guanylate cyclase activity
MN	8026319	atrial natriuretic peptide receptor 2(LOC8026319)	GO:0006468~protein phosphorylation	GO:0043190~ATP-binding cassette (ABC) transporter complex	GO:0004714~transmembrane receptor protein tyrosine kinase activity
MN	8026319	atrial natriuretic peptide receptor 2(LOC8026319)	GO:0006468~protein phosphorylation	GO:0043190~ATP-binding cassette (ABC) transporter complex	GO:0005524~ATP binding
MN	8026319	atrial natriuretic peptide receptor 2(LOC8026319)	GO:0006468~protein phosphorylation	GO:0043190~ATP-binding cassette (ABC) transporter complex	GO:0022857~transmembrane transporter activity
MN	8026319	atrial natriuretic peptide receptor 2(LOC8026319)	GO:0006468~protein phosphorylation	GO:0043235~receptor complex	GO:0004383~guanylate cyclase activity
MN	8026319	atrial natriuretic peptide receptor 2(LOC8026319)	GO:0006468~protein phosphorylation	GO:0043235~receptor complex	GO:0004714~transmembrane receptor protein tyrosine kinase activity
MN	8026319	atrial natriuretic peptide receptor 2(LOC8026319)	GO:0006468~protein phosphorylation	GO:0043235~receptor complex	GO:0005524~ATP binding
MN	8026319	atrial natriuretic peptide receptor 2(LOC8026319)	GO:0006468~protein phosphorylation	GO:0043235~receptor complex	GO:0022857~transmembrane transporter activity
MN	8026319	atrial natriuretic peptide receptor 2(LOC8026319)	GO:0007169~cell surface receptor protein tyrosine kinase signaling pathway	GO:0043190~ATP-binding cassette (ABC) transporter complex	GO:0004383~guanylate cyclase activity
MN	8026319	atrial natriuretic peptide receptor 2(LOC8026319)	GO:0007169~cell surface receptor protein tyrosine kinase signaling pathway	GO:0043190~ATP-binding cassette (ABC) transporter complex	GO:0004714~transmembrane receptor protein tyrosine kinase activity
MN	8026319	atrial natriuretic peptide receptor 2(LOC8026319)	GO:0007169~cell surface receptor protein tyrosine kinase signaling pathway	GO:0043190~ATP-binding cassette (ABC) transporter complex	GO:0005524~ATP binding
MN	8026319	atrial natriuretic peptide receptor 2(LOC8026319)	GO:0007169~cell surface receptor protein tyrosine kinase signaling pathway	GO:0043190~ATP-binding cassette (ABC) transporter complex	GO:0022857~transmembrane transporter activity
MN	8026319	atrial natriuretic peptide receptor 2(LOC8026319)	GO:0007169~cell surface receptor protein tyrosine kinase signaling pathway	GO:0043235~receptor complex	GO:0004383~guanylate cyclase activity
MN	8026319	atrial natriuretic peptide receptor 2(LOC8026319)	GO:0007169~cell surface receptor protein tyrosine kinase signaling pathway	GO:0043235~receptor complex	GO:0004714~transmembrane receptor protein tyrosine kinase activity
MN	8026319	atrial natriuretic peptide receptor 2(LOC8026319)	GO:0007169~cell surface receptor protein tyrosine kinase signaling pathway	GO:0043235~receptor complex	GO:0005524~ATP binding
MN	8026319	atrial natriuretic peptide receptor 2(LOC8026319)	GO:0007169~cell surface receptor protein tyrosine kinase signaling pathway	GO:0043235~receptor complex	GO:0022857~transmembrane transporter activity
MN	8026319	atrial natriuretic peptide receptor 2(LOC8026319)	GO:0007275~multicellular organism development	GO:0043190~ATP-binding cassette (ABC) transporter complex	GO:0004383~guanylate cyclase activity
MN	8026319	atrial natriuretic peptide receptor 2(LOC8026319)	GO:0007275~multicellular organism development	GO:0043190~ATP-binding cassette (ABC) transporter complex	GO:0004714~transmembrane receptor protein tyrosine kinase activity
MN	8026319	atrial natriuretic peptide receptor 2(LOC8026319)	GO:0007275~multicellular organism development	GO:0043190~ATP-binding cassette (ABC) transporter complex	GO:0005524~ATP binding
MN	8026319	atrial natriuretic peptide receptor 2(LOC8026319)	GO:0007275~multicellular organism development	GO:0043190~ATP-binding cassette (ABC) transporter complex	GO:0022857~transmembrane transporter activity
MN	8026319	atrial natriuretic peptide receptor 2(LOC8026319)	GO:0007275~multicellular organism development	GO:0043235~receptor complex	GO:0004383~guanylate cyclase activity
MN	8026319	atrial natriuretic peptide receptor 2(LOC8026319)	GO:0007275~multicellular organism development	GO:0043235~receptor complex	GO:0004714~transmembrane receptor protein tyrosine kinase activity
MN	8026319	atrial natriuretic peptide receptor 2(LOC8026319)	GO:0007275~multicellular organism development	GO:0043235~receptor complex	GO:0005524~ATP binding
MN	8026319	atrial natriuretic peptide receptor 2(LOC8026319)	GO:0007275~multicellular organism development	GO:0043235~receptor complex	GO:0022857~transmembrane transporter activity
MN	8026319	atrial natriuretic peptide receptor 2(LOC8026319)	GO:0033674~positive regulation of kinase activity	GO:0043190~ATP-binding cassette (ABC) transporter complex	GO:0004383~guanylate cyclase activity
MN	8026319	atrial natriuretic peptide receptor 2(LOC8026319)	GO:0033674~positive regulation of kinase activity	GO:0043190~ATP-binding cassette (ABC) transporter complex	GO:0004714~transmembrane receptor protein tyrosine kinase activity
MN	8026319	atrial natriuretic peptide receptor 2(LOC8026319)	GO:0033674~positive regulation of kinase activity	GO:0043190~ATP-binding cassette (ABC) transporter complex	GO:0005524~ATP binding
MN	8026319	atrial natriuretic peptide receptor 2(LOC8026319)	GO:0033674~positive regulation of kinase activity	GO:0043190~ATP-binding cassette (ABC) transporter complex	GO:0022857~transmembrane transporter activity
MN	8026319	atrial natriuretic peptide receptor 2(LOC8026319)	GO:0033674~positive regulation of kinase activity	GO:0043235~receptor complex	GO:0004383~guanylate cyclase activity
MN	8026319	atrial natriuretic peptide receptor 2(LOC8026319)	GO:0033674~positive regulation of kinase activity	GO:0043235~receptor complex	GO:0004714~transmembrane receptor protein tyrosine kinase activity
MN	8026319	atrial natriuretic peptide receptor 2(LOC8026319)	GO:0033674~positive regulation of kinase activity	GO:0043235~receptor complex	GO:0005524~ATP binding
MN	8026319	atrial natriuretic peptide receptor 2(LOC8026319)	GO:0033674~positive regulation of kinase activity	GO:0043235~receptor complex	GO:0022857~transmembrane transporter activity
MN	8026319	atrial natriuretic peptide receptor 2(LOC8026319)	GO:0055085~transmembrane transport	GO:0043190~ATP-binding cassette (ABC) transporter complex	GO:0004383~guanylate cyclase activity
MN	8026319	atrial natriuretic peptide receptor 2(LOC8026319)	GO:0055085~transmembrane transport	GO:0043190~ATP-binding cassette (ABC) transporter complex	GO:0004714~transmembrane receptor protein tyrosine kinase activity
MN	8026319	atrial natriuretic peptide receptor 2(LOC8026319)	GO:0055085~transmembrane transport	GO:0043190~ATP-binding cassette (ABC) transporter complex	GO:0005524~ATP binding
MN	8026319	atrial natriuretic peptide receptor 2(LOC8026319)	GO:0055085~transmembrane transport	GO:0043190~ATP-binding cassette (ABC) transporter complex	GO:0022857~transmembrane transporter activity
MN	8026319	atrial natriuretic peptide receptor 2(LOC8026319)	GO:0055085~transmembrane transport	GO:0043235~receptor complex	GO:0004383~guanylate cyclase activity
MN	8026319	atrial natriuretic peptide receptor 2(LOC8026319)	GO:0055085~transmembrane transport	GO:0043235~receptor complex	GO:0004714~transmembrane receptor protein tyrosine kinase activity
MN	8026319	atrial natriuretic peptide receptor 2(LOC8026319)	GO:0055085~transmembrane transport	GO:0043235~receptor complex	GO:0005524~ATP binding
MN	8026319	atrial natriuretic peptide receptor 2(LOC8026319)	GO:0055085~transmembrane transport	GO:0043235~receptor complex	GO:0022857~transmembrane transporter activity
MN	8026349	fat-like cadherin-related tumor suppressor homolog(LOC8026349)	GO:0007156~homophilic cell adhesion via plasma membrane adhesion molecules	GO:0005886~plasma membrane	GO:0005509~calcium ion binding
MN	8026349	fat-like cadherin-related tumor suppressor homolog(LOC8026349)	GO:0007156~homophilic cell adhesion via plasma membrane adhesion molecules	GO:0005911~cell-cell junction	GO:0005509~calcium ion binding
MN	8026471	signal transducing adaptor molecule(Stam)	GO:0043328~protein transport to vacuole involved in ubiquitin-dependent protein catabolic process via the multivesicular body sorting pathway	GO:0033565~ESCRT-0 complex	GO:0035091~phosphatidylinositol binding
MN	8026471	signal transducing adaptor molecule(Stam)	GO:0043328~protein transport to vacuole involved in ubiquitin-dependent protein catabolic process via the multivesicular body sorting pathway	GO:0033565~ESCRT-0 complex	GO:0043130~ubiquitin binding
MN	8026592	angiotensin-converting enzyme-like(LOC8026592)	GO:0003081~regulation of systemic arterial blood pressure by renin-angiotensin	GO:0005615~extracellular space	GO:0004180~carboxypeptidase activity
MN	8026592	angiotensin-converting enzyme-like(LOC8026592)	GO:0003081~regulation of systemic arterial blood pressure by renin-angiotensin	GO:0005615~extracellular space	GO:0008237~metallopeptidase activity
MN	8026592	angiotensin-converting enzyme-like(LOC8026592)	GO:0003081~regulation of systemic arterial blood pressure by renin-angiotensin	GO:0005615~extracellular space	GO:0008241~peptidyl-dipeptidase activity
MN	8026592	angiotensin-converting enzyme-like(LOC8026592)	GO:0003081~regulation of systemic arterial blood pressure by renin-angiotensin	GO:0005615~extracellular space	GO:0046872~metal ion binding
MN	8026592	angiotensin-converting enzyme-like(LOC8026592)	GO:0003081~regulation of systemic arterial blood pressure by renin-angiotensin	GO:0005886~plasma membrane	GO:0004180~carboxypeptidase activity
MN	8026592	angiotensin-converting enzyme-like(LOC8026592)	GO:0003081~regulation of systemic arterial blood pressure by renin-angiotensin	GO:0005886~plasma membrane	GO:0008237~metallopeptidase activity
MN	8026592	angiotensin-converting enzyme-like(LOC8026592)	GO:0003081~regulation of systemic arterial blood pressure by renin-angiotensin	GO:0005886~plasma membrane	GO:0008241~peptidyl-dipeptidase activity
MN	8026592	angiotensin-converting enzyme-like(LOC8026592)	GO:0003081~regulation of systemic arterial blood pressure by renin-angiotensin	GO:0005886~plasma membrane	GO:0046872~metal ion binding
MN	8026592	angiotensin-converting enzyme-like(LOC8026592)	GO:0003084~positive regulation of systemic arterial blood pressure	GO:0005615~extracellular space	GO:0004180~carboxypeptidase activity
MN	8026592	angiotensin-converting enzyme-like(LOC8026592)	GO:0003084~positive regulation of systemic arterial blood pressure	GO:0005615~extracellular space	GO:0008237~metallopeptidase activity
MN	8026592	angiotensin-converting enzyme-like(LOC8026592)	GO:0003084~positive regulation of systemic arterial blood pressure	GO:0005615~extracellular space	GO:0008241~peptidyl-dipeptidase activity
MN	8026592	angiotensin-converting enzyme-like(LOC8026592)	GO:0003084~positive regulation of systemic arterial blood pressure	GO:0005615~extracellular space	GO:0046872~metal ion binding
MN	8026592	angiotensin-converting enzyme-like(LOC8026592)	GO:0003084~positive regulation of systemic arterial blood pressure	GO:0005886~plasma membrane	GO:0004180~carboxypeptidase activity
MN	8026592	angiotensin-converting enzyme-like(LOC8026592)	GO:0003084~positive regulation of systemic arterial blood pressure	GO:0005886~plasma membrane	GO:0008237~metallopeptidase activity
MN	8026592	angiotensin-converting enzyme-like(LOC8026592)	GO:0003084~positive regulation of systemic arterial blood pressure	GO:0005886~plasma membrane	GO:0008241~peptidyl-dipeptidase activity
MN	8026592	angiotensin-converting enzyme-like(LOC8026592)	GO:0003084~positive regulation of systemic arterial blood pressure	GO:0005886~plasma membrane	GO:0046872~metal ion binding
MN	8026592	angiotensin-converting enzyme-like(LOC8026592)	GO:0006508~proteolysis	GO:0005615~extracellular space	GO:0004180~carboxypeptidase activity
MN	8026592	angiotensin-converting enzyme-like(LOC8026592)	GO:0006508~proteolysis	GO:0005615~extracellular space	GO:0008237~metallopeptidase activity
MN	8026592	angiotensin-converting enzyme-like(LOC8026592)	GO:0006508~proteolysis	GO:0005615~extracellular space	GO:0008241~peptidyl-dipeptidase activity
MN	8026592	angiotensin-converting enzyme-like(LOC8026592)	GO:0006508~proteolysis	GO:0005615~extracellular space	GO:0046872~metal ion binding
MN	8026592	angiotensin-converting enzyme-like(LOC8026592)	GO:0006508~proteolysis	GO:0005886~plasma membrane	GO:0004180~carboxypeptidase activity
MN	8026592	angiotensin-converting enzyme-like(LOC8026592)	GO:0006508~proteolysis	GO:0005886~plasma membrane	GO:0008237~metallopeptidase activity
MN	8026592	angiotensin-converting enzyme-like(LOC8026592)	GO:0006508~proteolysis	GO:0005886~plasma membrane	GO:0008241~peptidyl-dipeptidase activity
MN	8026592	angiotensin-converting enzyme-like(LOC8026592)	GO:0006508~proteolysis	GO:0005886~plasma membrane	GO:0046872~metal ion binding
MN	8026619	homogentisate 1,2-dioxygenase(LOC8026619)	GO:0006559~L-phenylalanine catabolic process	GO:0005737~cytoplasm	GO:0004411~homogentisate 1,2-dioxygenase activity
MN	8026619	homogentisate 1,2-dioxygenase(LOC8026619)	GO:0006570~tyrosine metabolic process	GO:0005737~cytoplasm	GO:0004411~homogentisate 1,2-dioxygenase activity
MN	8026778	carboxypeptidase M-like(LOC8026778)	GO:0006508~proteolysis	GO:0009986~cell surface	GO:0004181~metallocarboxypeptidase activity
MN	8026778	carboxypeptidase M-like(LOC8026778)	GO:0006508~proteolysis	GO:0009986~cell surface	GO:0008270~zinc ion binding
MN	8026835	DNA-dependent protein kinase catalytic subunit(LOC8026835)	GO:0000723~telomere maintenance	GO:0005634~nucleus	GO:0004674~protein serine/threonine kinase activity
MN	8026835	DNA-dependent protein kinase catalytic subunit(LOC8026835)	GO:0000723~telomere maintenance	GO:0005634~nucleus	GO:0004677~DNA-dependent protein kinase activity
MN	8026835	DNA-dependent protein kinase catalytic subunit(LOC8026835)	GO:0000723~telomere maintenance	GO:0005634~nucleus	GO:0005515~protein binding
MN	8026835	DNA-dependent protein kinase catalytic subunit(LOC8026835)	GO:0000723~telomere maintenance	GO:0005730~nucleolus	GO:0004674~protein serine/threonine kinase activity
MN	8026835	DNA-dependent protein kinase catalytic subunit(LOC8026835)	GO:0000723~telomere maintenance	GO:0005730~nucleolus	GO:0004677~DNA-dependent protein kinase activity
MN	8026835	DNA-dependent protein kinase catalytic subunit(LOC8026835)	GO:0000723~telomere maintenance	GO:0005730~nucleolus	GO:0005515~protein binding
MN	8026835	DNA-dependent protein kinase catalytic subunit(LOC8026835)	GO:0006303~double-strand break repair via nonhomologous end joining	GO:0005634~nucleus	GO:0004674~protein serine/threonine kinase activity
MN	8026835	DNA-dependent protein kinase catalytic subunit(LOC8026835)	GO:0006303~double-strand break repair via nonhomologous end joining	GO:0005634~nucleus	GO:0004677~DNA-dependent protein kinase activity
MN	8026835	DNA-dependent protein kinase catalytic subunit(LOC8026835)	GO:0006303~double-strand break repair via nonhomologous end joining	GO:0005634~nucleus	GO:0005515~protein binding
MN	8026835	DNA-dependent protein kinase catalytic subunit(LOC8026835)	GO:0006303~double-strand break repair via nonhomologous end joining	GO:0005730~nucleolus	GO:0004674~protein serine/threonine kinase activity
MN	8026835	DNA-dependent protein kinase catalytic subunit(LOC8026835)	GO:0006303~double-strand break repair via nonhomologous end joining	GO:0005730~nucleolus	GO:0004677~DNA-dependent protein kinase activity
MN	8026835	DNA-dependent protein kinase catalytic subunit(LOC8026835)	GO:0006303~double-strand break repair via nonhomologous end joining	GO:0005730~nucleolus	GO:0005515~protein binding
MN	8026835	DNA-dependent protein kinase catalytic subunit(LOC8026835)	GO:0008630~intrinsic apoptotic signaling pathway in response to DNA damage	GO:0005634~nucleus	GO:0004674~protein serine/threonine kinase activity
MN	8026835	DNA-dependent protein kinase catalytic subunit(LOC8026835)	GO:0008630~intrinsic apoptotic signaling pathway in response to DNA damage	GO:0005634~nucleus	GO:0004677~DNA-dependent protein kinase activity
MN	8026835	DNA-dependent protein kinase catalytic subunit(LOC8026835)	GO:0008630~intrinsic apoptotic signaling pathway in response to DNA damage	GO:0005634~nucleus	GO:0005515~protein binding
MN	8026835	DNA-dependent protein kinase catalytic subunit(LOC8026835)	GO:0008630~intrinsic apoptotic signaling pathway in response to DNA damage	GO:0005730~nucleolus	GO:0004674~protein serine/threonine kinase activity
MN	8026835	DNA-dependent protein kinase catalytic subunit(LOC8026835)	GO:0008630~intrinsic apoptotic signaling pathway in response to DNA damage	GO:0005730~nucleolus	GO:0004677~DNA-dependent protein kinase activity
MN	8026835	DNA-dependent protein kinase catalytic subunit(LOC8026835)	GO:0008630~intrinsic apoptotic signaling pathway in response to DNA damage	GO:0005730~nucleolus	GO:0005515~protein binding
MN	8026835	DNA-dependent protein kinase catalytic subunit(LOC8026835)	GO:0016310~phosphorylation	GO:0005634~nucleus	GO:0004674~protein serine/threonine kinase activity
MN	8026835	DNA-dependent protein kinase catalytic subunit(LOC8026835)	GO:0016310~phosphorylation	GO:0005634~nucleus	GO:0004677~DNA-dependent protein kinase activity
MN	8026835	DNA-dependent protein kinase catalytic subunit(LOC8026835)	GO:0016310~phosphorylation	GO:0005634~nucleus	GO:0005515~protein binding
MN	8026835	DNA-dependent protein kinase catalytic subunit(LOC8026835)	GO:0016310~phosphorylation	GO:0005730~nucleolus	GO:0004674~protein serine/threonine kinase activity
MN	8026835	DNA-dependent protein kinase catalytic subunit(LOC8026835)	GO:0016310~phosphorylation	GO:0005730~nucleolus	GO:0004677~DNA-dependent protein kinase activity
MN	8026835	DNA-dependent protein kinase catalytic subunit(LOC8026835)	GO:0016310~phosphorylation	GO:0005730~nucleolus	GO:0005515~protein binding
MN	8026835	DNA-dependent protein kinase catalytic subunit(LOC8026835)	GO:0033152~immunoglobulin V(D)J recombination	GO:0005634~nucleus	GO:0004674~protein serine/threonine kinase activity
MN	8026835	DNA-dependent protein kinase catalytic subunit(LOC8026835)	GO:0033152~immunoglobulin V(D)J recombination	GO:0005634~nucleus	GO:0004677~DNA-dependent protein kinase activity
MN	8026835	DNA-dependent protein kinase catalytic subunit(LOC8026835)	GO:0033152~immunoglobulin V(D)J recombination	GO:0005634~nucleus	GO:0005515~protein binding
MN	8026835	DNA-dependent protein kinase catalytic subunit(LOC8026835)	GO:0033152~immunoglobulin V(D)J recombination	GO:0005730~nucleolus	GO:0004674~protein serine/threonine kinase activity
MN	8026835	DNA-dependent protein kinase catalytic subunit(LOC8026835)	GO:0033152~immunoglobulin V(D)J recombination	GO:0005730~nucleolus	GO:0004677~DNA-dependent protein kinase activity
MN	8026835	DNA-dependent protein kinase catalytic subunit(LOC8026835)	GO:0033152~immunoglobulin V(D)J recombination	GO:0005730~nucleolus	GO:0005515~protein binding
MN	8026994	DNA mismatch repair protein Mlh3(LOC8026994)	GO:0006298~mismatch repair	GO:0032300~mismatch repair complex	GO:0005524~ATP binding
MN	8026994	DNA mismatch repair protein Mlh3(LOC8026994)	GO:0006298~mismatch repair	GO:0032300~mismatch repair complex	GO:0016887~ATP hydrolysis activity
MN	8026994	DNA mismatch repair protein Mlh3(LOC8026994)	GO:0006298~mismatch repair	GO:0032300~mismatch repair complex	GO:0030983~mismatched DNA binding
MN	8026994	DNA mismatch repair protein Mlh3(LOC8026994)	GO:0006298~mismatch repair	GO:0032300~mismatch repair complex	GO:0140664~ATP-dependent DNA damage sensor activity
MN	8027089	scoloptoxin SSD14(LOC8027089)	GO:0006751~glutathione catabolic process	GO:0005886~plasma membrane	GO:0036374~glutathione hydrolase activity
MN	8027094	sodium channel protein para(LOC8027094)	GO:0019228~neuronal action potential	GO:0001518~voltage-gated sodium channel complex	GO:0005248~voltage-gated sodium channel activity
MN	8027094	sodium channel protein para(LOC8027094)	GO:0019228~neuronal action potential	GO:0005886~plasma membrane	GO:0005248~voltage-gated sodium channel activity
MN	8027094	sodium channel protein para(LOC8027094)	GO:0019228~neuronal action potential	GO:0030424~axon	GO:0005248~voltage-gated sodium channel activity
MN	8027094	sodium channel protein para(LOC8027094)	GO:0035725~sodium ion transmembrane transport	GO:0001518~voltage-gated sodium channel complex	GO:0005248~voltage-gated sodium channel activity
MN	8027094	sodium channel protein para(LOC8027094)	GO:0035725~sodium ion transmembrane transport	GO:0005886~plasma membrane	GO:0005248~voltage-gated sodium channel activity
MN	8027094	sodium channel protein para(LOC8027094)	GO:0035725~sodium ion transmembrane transport	GO:0030424~axon	GO:0005248~voltage-gated sodium channel activity
MN	8027094	sodium channel protein para(LOC8027094)	GO:0086010~membrane depolarization during action potential	GO:0001518~voltage-gated sodium channel complex	GO:0005248~voltage-gated sodium channel activity
MN	8027094	sodium channel protein para(LOC8027094)	GO:0086010~membrane depolarization during action potential	GO:0005886~plasma membrane	GO:0005248~voltage-gated sodium channel activity
MN	8027094	sodium channel protein para(LOC8027094)	GO:0086010~membrane depolarization during action potential	GO:0030424~axon	GO:0005248~voltage-gated sodium channel activity
MN	8027103	separin(LOC8027103)	GO:0006508~proteolysis	GO:0005634~nucleus	GO:0004197~cysteine-type endopeptidase activity
MN	8027103	separin(LOC8027103)	GO:0006508~proteolysis	GO:0005737~cytoplasm	GO:0004197~cysteine-type endopeptidase activity
MN	8027103	separin(LOC8027103)	GO:0006508~proteolysis	GO:0005813~centrosome	GO:0004197~cysteine-type endopeptidase activity
MN	8027103	separin(LOC8027103)	GO:0006508~proteolysis	GO:0072686~mitotic spindle	GO:0004197~cysteine-type endopeptidase activity
MN	8027103	separin(LOC8027103)	GO:0051307~meiotic chromosome separation	GO:0005634~nucleus	GO:0004197~cysteine-type endopeptidase activity
MN	8027103	separin(LOC8027103)	GO:0051307~meiotic chromosome separation	GO:0005737~cytoplasm	GO:0004197~cysteine-type endopeptidase activity
MN	8027103	separin(LOC8027103)	GO:0051307~meiotic chromosome separation	GO:0005813~centrosome	GO:0004197~cysteine-type endopeptidase activity
MN	8027103	separin(LOC8027103)	GO:0051307~meiotic chromosome separation	GO:0072686~mitotic spindle	GO:0004197~cysteine-type endopeptidase activity
MN	8027147	vacuolar protein sorting-associated protein 4B-like(LOC8027147)	GO:0007033~vacuole organization	GO:0000502~proteasome complex	GO:0005524~ATP binding
MN	8027147	vacuolar protein sorting-associated protein 4B-like(LOC8027147)	GO:0007033~vacuole organization	GO:0000502~proteasome complex	GO:0016887~ATP hydrolysis activity
MN	8027147	vacuolar protein sorting-associated protein 4B-like(LOC8027147)	GO:0016197~endosomal transport	GO:0000502~proteasome complex	GO:0005524~ATP binding
MN	8027147	vacuolar protein sorting-associated protein 4B-like(LOC8027147)	GO:0016197~endosomal transport	GO:0000502~proteasome complex	GO:0016887~ATP hydrolysis activity
MN	8027257	carboxypeptidase Q(LOC8027257)	GO:0006508~proteolysis	GO:0005615~extracellular space	GO:0070573~metallodipeptidase activity
MN	8027257	carboxypeptidase Q(LOC8027257)	GO:0043171~peptide catabolic process	GO:0005615~extracellular space	GO:0070573~metallodipeptidase activity
MN	8027268	monocarboxylate transporter 12(LOC8027268)	GO:0055085~transmembrane transport	GO:0016020~membrane	GO:0008028~monocarboxylic acid transmembrane transporter activity
MN	8027295	probable phosphorylase b kinase regulatory subunit alpha(LOC8027295)	GO:0005977~glycogen metabolic process	GO:0005886~plasma membrane	GO:0005516~calmodulin binding
MN	8027295	probable phosphorylase b kinase regulatory subunit alpha(LOC8027295)	GO:0005977~glycogen metabolic process	GO:0005886~plasma membrane	GO:0016301~kinase activity
MN	8027295	probable phosphorylase b kinase regulatory subunit alpha(LOC8027295)	GO:0005977~glycogen metabolic process	GO:0005964~phosphorylase kinase complex	GO:0005516~calmodulin binding
MN	8027295	probable phosphorylase b kinase regulatory subunit alpha(LOC8027295)	GO:0005977~glycogen metabolic process	GO:0005964~phosphorylase kinase complex	GO:0016301~kinase activity
MN	8027295	probable phosphorylase b kinase regulatory subunit alpha(LOC8027295)	GO:0016310~phosphorylation	GO:0005886~plasma membrane	GO:0005516~calmodulin binding
MN	8027295	probable phosphorylase b kinase regulatory subunit alpha(LOC8027295)	GO:0016310~phosphorylation	GO:0005886~plasma membrane	GO:0016301~kinase activity
MN	8027295	probable phosphorylase b kinase regulatory subunit alpha(LOC8027295)	GO:0016310~phosphorylation	GO:0005964~phosphorylase kinase complex	GO:0005516~calmodulin binding
MN	8027295	probable phosphorylase b kinase regulatory subunit alpha(LOC8027295)	GO:0016310~phosphorylation	GO:0005964~phosphorylase kinase complex	GO:0016301~kinase activity
MN	8027647	protein Mpv17(LOC8027647)	GO:0034614~cellular response to reactive oxygen species	GO:0005737~cytoplasm	GO:0015267~channel activity
MN	8027647	protein Mpv17(LOC8027647)	GO:0034614~cellular response to reactive oxygen species	GO:0005739~mitochondrion	GO:0015267~channel activity
MN	8027647	protein Mpv17(LOC8027647)	GO:0034614~cellular response to reactive oxygen species	GO:0016020~membrane	GO:0015267~channel activity
MN	8027647	protein Mpv17(LOC8027647)	GO:1901858~regulation of mitochondrial DNA metabolic process	GO:0005737~cytoplasm	GO:0015267~channel activity
MN	8027647	protein Mpv17(LOC8027647)	GO:1901858~regulation of mitochondrial DNA metabolic process	GO:0005739~mitochondrion	GO:0015267~channel activity
MN	8027647	protein Mpv17(LOC8027647)	GO:1901858~regulation of mitochondrial DNA metabolic process	GO:0016020~membrane	GO:0015267~channel activity
MN	8027668	NGFI-A-binding protein homolog(nab)	GO:0045892~negative regulation of DNA-templated transcription	GO:0005634~nucleus	GO:0003712~transcription coregulator activity
MN	8027668	NGFI-A-binding protein homolog(nab)	GO:0045892~negative regulation of DNA-templated transcription	GO:0005634~nucleus	GO:0008134~transcription factor binding
MN	8027684	serine proteinase stubble(LOC8027684)	GO:0006508~proteolysis	GO:0005615~extracellular space	GO:0004252~serine-type endopeptidase activity
MN	8027692	phospholipid-transporting ATPase ABCA3-like(LOC8027692)	GO:0006869~lipid transport	GO:0016020~membrane	GO:0005319~lipid transporter activity
MN	8027692	phospholipid-transporting ATPase ABCA3-like(LOC8027692)	GO:0006869~lipid transport	GO:0016020~membrane	GO:0005524~ATP binding
MN	8027692	phospholipid-transporting ATPase ABCA3-like(LOC8027692)	GO:0006869~lipid transport	GO:0016020~membrane	GO:0016887~ATP hydrolysis activity
MN	8027692	phospholipid-transporting ATPase ABCA3-like(LOC8027692)	GO:0006869~lipid transport	GO:0016020~membrane	GO:0140359~ABC-type transporter activity
MN	8027692	phospholipid-transporting ATPase ABCA3-like(LOC8027692)	GO:0006869~lipid transport	GO:0043231~intracellular membrane-bounded organelle	GO:0005319~lipid transporter activity
MN	8027692	phospholipid-transporting ATPase ABCA3-like(LOC8027692)	GO:0006869~lipid transport	GO:0043231~intracellular membrane-bounded organelle	GO:0005524~ATP binding
MN	8027692	phospholipid-transporting ATPase ABCA3-like(LOC8027692)	GO:0006869~lipid transport	GO:0043231~intracellular membrane-bounded organelle	GO:0016887~ATP hydrolysis activity
MN	8027692	phospholipid-transporting ATPase ABCA3-like(LOC8027692)	GO:0006869~lipid transport	GO:0043231~intracellular membrane-bounded organelle	GO:0140359~ABC-type transporter activity
MN	8027692	phospholipid-transporting ATPase ABCA3-like(LOC8027692)	GO:0055085~transmembrane transport	GO:0016020~membrane	GO:0005319~lipid transporter activity
MN	8027692	phospholipid-transporting ATPase ABCA3-like(LOC8027692)	GO:0055085~transmembrane transport	GO:0016020~membrane	GO:0005524~ATP binding
MN	8027692	phospholipid-transporting ATPase ABCA3-like(LOC8027692)	GO:0055085~transmembrane transport	GO:0016020~membrane	GO:0016887~ATP hydrolysis activity
MN	8027692	phospholipid-transporting ATPase ABCA3-like(LOC8027692)	GO:0055085~transmembrane transport	GO:0016020~membrane	GO:0140359~ABC-type transporter activity
MN	8027692	phospholipid-transporting ATPase ABCA3-like(LOC8027692)	GO:0055085~transmembrane transport	GO:0043231~intracellular membrane-bounded organelle	GO:0005319~lipid transporter activity
MN	8027692	phospholipid-transporting ATPase ABCA3-like(LOC8027692)	GO:0055085~transmembrane transport	GO:0043231~intracellular membrane-bounded organelle	GO:0005524~ATP binding
MN	8027692	phospholipid-transporting ATPase ABCA3-like(LOC8027692)	GO:0055085~transmembrane transport	GO:0043231~intracellular membrane-bounded organelle	GO:0016887~ATP hydrolysis activity
MN	8027692	phospholipid-transporting ATPase ABCA3-like(LOC8027692)	GO:0055085~transmembrane transport	GO:0043231~intracellular membrane-bounded organelle	GO:0140359~ABC-type transporter activity
MN	8027719	putative glutathione-specific gamma-glutamylcyclotransferase 2(LOC8027719)	GO:0006751~glutathione catabolic process	GO:0005737~cytoplasm	GO:0003839~gamma-glutamylcyclotransferase activity
MN	8027719	putative glutathione-specific gamma-glutamylcyclotransferase 2(LOC8027719)	GO:0006751~glutathione catabolic process	GO:0005737~cytoplasm	GO:0061928~glutathione specific gamma-glutamylcyclotransferase activity
MN	8027808	Down syndrome cell adhesion molecule homolog(LOC8027808)	GO:0007156~homophilic cell adhesion via plasma membrane adhesion molecules	GO:0005886~plasma membrane	GO:0098632~cell-cell adhesion mediator activity
MN	8027808	Down syndrome cell adhesion molecule homolog(LOC8027808)	GO:0007156~homophilic cell adhesion via plasma membrane adhesion molecules	GO:0016020~membrane	GO:0098632~cell-cell adhesion mediator activity
MN	8027808	Down syndrome cell adhesion molecule homolog(LOC8027808)	GO:0007156~homophilic cell adhesion via plasma membrane adhesion molecules	GO:0030424~axon	GO:0098632~cell-cell adhesion mediator activity
MN	8027808	Down syndrome cell adhesion molecule homolog(LOC8027808)	GO:0007411~axon guidance	GO:0005886~plasma membrane	GO:0098632~cell-cell adhesion mediator activity
MN	8027808	Down syndrome cell adhesion molecule homolog(LOC8027808)	GO:0007411~axon guidance	GO:0016020~membrane	GO:0098632~cell-cell adhesion mediator activity
MN	8027808	Down syndrome cell adhesion molecule homolog(LOC8027808)	GO:0007411~axon guidance	GO:0030424~axon	GO:0098632~cell-cell adhesion mediator activity
MN	8027808	Down syndrome cell adhesion molecule homolog(LOC8027808)	GO:0009653~anatomical structure morphogenesis	GO:0005886~plasma membrane	GO:0098632~cell-cell adhesion mediator activity
MN	8027808	Down syndrome cell adhesion molecule homolog(LOC8027808)	GO:0009653~anatomical structure morphogenesis	GO:0016020~membrane	GO:0098632~cell-cell adhesion mediator activity
MN	8027808	Down syndrome cell adhesion molecule homolog(LOC8027808)	GO:0009653~anatomical structure morphogenesis	GO:0030424~axon	GO:0098632~cell-cell adhesion mediator activity
MN	8027808	Down syndrome cell adhesion molecule homolog(LOC8027808)	GO:0030154~cell differentiation	GO:0005886~plasma membrane	GO:0098632~cell-cell adhesion mediator activity
MN	8027808	Down syndrome cell adhesion molecule homolog(LOC8027808)	GO:0030154~cell differentiation	GO:0016020~membrane	GO:0098632~cell-cell adhesion mediator activity
MN	8027808	Down syndrome cell adhesion molecule homolog(LOC8027808)	GO:0030154~cell differentiation	GO:0030424~axon	GO:0098632~cell-cell adhesion mediator activity
MN	8027808	Down syndrome cell adhesion molecule homolog(LOC8027808)	GO:0048731~system development	GO:0005886~plasma membrane	GO:0098632~cell-cell adhesion mediator activity
MN	8027808	Down syndrome cell adhesion molecule homolog(LOC8027808)	GO:0048731~system development	GO:0016020~membrane	GO:0098632~cell-cell adhesion mediator activity
MN	8027808	Down syndrome cell adhesion molecule homolog(LOC8027808)	GO:0048731~system development	GO:0030424~axon	GO:0098632~cell-cell adhesion mediator activity
MN	8027808	Down syndrome cell adhesion molecule homolog(LOC8027808)	GO:0070593~dendrite self-avoidance	GO:0005886~plasma membrane	GO:0098632~cell-cell adhesion mediator activity
MN	8027808	Down syndrome cell adhesion molecule homolog(LOC8027808)	GO:0070593~dendrite self-avoidance	GO:0016020~membrane	GO:0098632~cell-cell adhesion mediator activity
MN	8027808	Down syndrome cell adhesion molecule homolog(LOC8027808)	GO:0070593~dendrite self-avoidance	GO:0030424~axon	GO:0098632~cell-cell adhesion mediator activity
MN	8027808	Down syndrome cell adhesion molecule homolog(LOC8027808)	GO:0098609~cell-cell adhesion	GO:0005886~plasma membrane	GO:0098632~cell-cell adhesion mediator activity
MN	8027808	Down syndrome cell adhesion molecule homolog(LOC8027808)	GO:0098609~cell-cell adhesion	GO:0016020~membrane	GO:0098632~cell-cell adhesion mediator activity
MN	8027808	Down syndrome cell adhesion molecule homolog(LOC8027808)	GO:0098609~cell-cell adhesion	GO:0030424~axon	GO:0098632~cell-cell adhesion mediator activity
MN	8027919	calpain-A(LOC8027919)	GO:0006508~proteolysis	GO:0005737~cytoplasm	GO:0004198~calcium-dependent cysteine-type endopeptidase activity
MN	8027919	calpain-A(LOC8027919)	GO:0006508~proteolysis	GO:0005737~cytoplasm	GO:0005509~calcium ion binding
MN	8027960	N-terminal Xaa-Pro-Lys N-methyltransferase 1(LOC8027960)	GO:0006480~N-terminal protein amino acid methylation	GO:0005737~cytoplasm	GO:0071885~N-terminal protein N-methyltransferase activity
MN	8027972	supervillin(LOC8027972)	GO:0007010~cytoskeleton organization	GO:0005737~cytoplasm	GO:0005546~phosphatidylinositol-4,5-bisphosphate binding
MN	8027972	supervillin(LOC8027972)	GO:0007010~cytoskeleton organization	GO:0005737~cytoplasm	GO:0051015~actin filament binding
MN	8027972	supervillin(LOC8027972)	GO:0007010~cytoskeleton organization	GO:0015629~actin cytoskeleton	GO:0005546~phosphatidylinositol-4,5-bisphosphate binding
MN	8027972	supervillin(LOC8027972)	GO:0007010~cytoskeleton organization	GO:0015629~actin cytoskeleton	GO:0051015~actin filament binding
MN	8027972	supervillin(LOC8027972)	GO:0008154~actin polymerization or depolymerization	GO:0005737~cytoplasm	GO:0005546~phosphatidylinositol-4,5-bisphosphate binding
MN	8027972	supervillin(LOC8027972)	GO:0008154~actin polymerization or depolymerization	GO:0005737~cytoplasm	GO:0051015~actin filament binding
MN	8027972	supervillin(LOC8027972)	GO:0008154~actin polymerization or depolymerization	GO:0015629~actin cytoskeleton	GO:0005546~phosphatidylinositol-4,5-bisphosphate binding
MN	8027972	supervillin(LOC8027972)	GO:0008154~actin polymerization or depolymerization	GO:0015629~actin cytoskeleton	GO:0051015~actin filament binding
MN	8027972	supervillin(LOC8027972)	GO:0051014~actin filament severing	GO:0005737~cytoplasm	GO:0005546~phosphatidylinositol-4,5-bisphosphate binding
MN	8027972	supervillin(LOC8027972)	GO:0051014~actin filament severing	GO:0005737~cytoplasm	GO:0051015~actin filament binding
MN	8027972	supervillin(LOC8027972)	GO:0051014~actin filament severing	GO:0015629~actin cytoskeleton	GO:0005546~phosphatidylinositol-4,5-bisphosphate binding
MN	8027972	supervillin(LOC8027972)	GO:0051014~actin filament severing	GO:0015629~actin cytoskeleton	GO:0051015~actin filament binding
MN	8027972	supervillin(LOC8027972)	GO:0051016~barbed-end actin filament capping	GO:0005737~cytoplasm	GO:0005546~phosphatidylinositol-4,5-bisphosphate binding
MN	8027972	supervillin(LOC8027972)	GO:0051016~barbed-end actin filament capping	GO:0005737~cytoplasm	GO:0051015~actin filament binding
MN	8027972	supervillin(LOC8027972)	GO:0051016~barbed-end actin filament capping	GO:0015629~actin cytoskeleton	GO:0005546~phosphatidylinositol-4,5-bisphosphate binding
MN	8027972	supervillin(LOC8027972)	GO:0051016~barbed-end actin filament capping	GO:0015629~actin cytoskeleton	GO:0051015~actin filament binding
MN	8028011	pappalysin-1(LOC8028011)	GO:0006508~proteolysis	GO:0005615~extracellular space	GO:0004222~metalloendopeptidase activity
MN	8028011	pappalysin-1(LOC8028011)	GO:0006508~proteolysis	GO:0005615~extracellular space	GO:0005515~protein binding
MN	8028011	pappalysin-1(LOC8028011)	GO:0006508~proteolysis	GO:0005615~extracellular space	GO:0008237~metallopeptidase activity
MN	8028011	pappalysin-1(LOC8028011)	GO:0007166~cell surface receptor signaling pathway	GO:0005615~extracellular space	GO:0004222~metalloendopeptidase activity
MN	8028011	pappalysin-1(LOC8028011)	GO:0007166~cell surface receptor signaling pathway	GO:0005615~extracellular space	GO:0005515~protein binding
MN	8028011	pappalysin-1(LOC8028011)	GO:0007166~cell surface receptor signaling pathway	GO:0005615~extracellular space	GO:0008237~metallopeptidase activity
MN	8028106	phospholipid-transporting ATPase ABCA3(LOC8028106)	GO:0006869~lipid transport	GO:0016020~membrane	GO:0005319~lipid transporter activity
MN	8028106	phospholipid-transporting ATPase ABCA3(LOC8028106)	GO:0006869~lipid transport	GO:0016020~membrane	GO:0005524~ATP binding
MN	8028106	phospholipid-transporting ATPase ABCA3(LOC8028106)	GO:0006869~lipid transport	GO:0016020~membrane	GO:0016887~ATP hydrolysis activity
MN	8028106	phospholipid-transporting ATPase ABCA3(LOC8028106)	GO:0006869~lipid transport	GO:0016020~membrane	GO:0140359~ABC-type transporter activity
MN	8028106	phospholipid-transporting ATPase ABCA3(LOC8028106)	GO:0006869~lipid transport	GO:0043231~intracellular membrane-bounded organelle	GO:0005319~lipid transporter activity
MN	8028106	phospholipid-transporting ATPase ABCA3(LOC8028106)	GO:0006869~lipid transport	GO:0043231~intracellular membrane-bounded organelle	GO:0005524~ATP binding
MN	8028106	phospholipid-transporting ATPase ABCA3(LOC8028106)	GO:0006869~lipid transport	GO:0043231~intracellular membrane-bounded organelle	GO:0016887~ATP hydrolysis activity
MN	8028106	phospholipid-transporting ATPase ABCA3(LOC8028106)	GO:0006869~lipid transport	GO:0043231~intracellular membrane-bounded organelle	GO:0140359~ABC-type transporter activity
MN	8028106	phospholipid-transporting ATPase ABCA3(LOC8028106)	GO:0055085~transmembrane transport	GO:0016020~membrane	GO:0005319~lipid transporter activity
MN	8028106	phospholipid-transporting ATPase ABCA3(LOC8028106)	GO:0055085~transmembrane transport	GO:0016020~membrane	GO:0005524~ATP binding
MN	8028106	phospholipid-transporting ATPase ABCA3(LOC8028106)	GO:0055085~transmembrane transport	GO:0016020~membrane	GO:0016887~ATP hydrolysis activity
MN	8028106	phospholipid-transporting ATPase ABCA3(LOC8028106)	GO:0055085~transmembrane transport	GO:0016020~membrane	GO:0140359~ABC-type transporter activity
MN	8028106	phospholipid-transporting ATPase ABCA3(LOC8028106)	GO:0055085~transmembrane transport	GO:0043231~intracellular membrane-bounded organelle	GO:0005319~lipid transporter activity
MN	8028106	phospholipid-transporting ATPase ABCA3(LOC8028106)	GO:0055085~transmembrane transport	GO:0043231~intracellular membrane-bounded organelle	GO:0005524~ATP binding
MN	8028106	phospholipid-transporting ATPase ABCA3(LOC8028106)	GO:0055085~transmembrane transport	GO:0043231~intracellular membrane-bounded organelle	GO:0016887~ATP hydrolysis activity
MN	8028106	phospholipid-transporting ATPase ABCA3(LOC8028106)	GO:0055085~transmembrane transport	GO:0043231~intracellular membrane-bounded organelle	GO:0140359~ABC-type transporter activity
MN	8028210	Stork-head domain-containing protein knockout(knockout)	GO:0045944~positive regulation of transcription by RNA polymerase II	GO:0005634~nucleus	GO:0000977~RNA polymerase II transcription regulatory region sequence-specific DNA binding
MN	8028210	Stork-head domain-containing protein knockout(knockout)	GO:0045944~positive regulation of transcription by RNA polymerase II	GO:0005634~nucleus	GO:0001228~DNA-binding transcription activator activity
MN	8028210	Stork-head domain-containing protein knockout(knockout)	GO:0045944~positive regulation of transcription by RNA polymerase II	GO:0005737~cytoplasm	GO:0000977~RNA polymerase II transcription regulatory region sequence-specific DNA binding
MN	8028210	Stork-head domain-containing protein knockout(knockout)	GO:0045944~positive regulation of transcription by RNA polymerase II	GO:0005737~cytoplasm	GO:0001228~DNA-binding transcription activator activity
MN	8028251	mediator complex subunit 18(MED18)	GO:0006357~regulation of transcription by RNA polymerase II	GO:0016592~mediator complex	GO:0003712~transcription coregulator activity
MN	8028251	mediator complex subunit 18(MED18)	GO:0006357~regulation of transcription by RNA polymerase II	GO:0070847~core mediator complex	GO:0003712~transcription coregulator activity
MN	8028251	mediator complex subunit 18(MED18)	GO:0006369~termination of RNA polymerase II transcription	GO:0016592~mediator complex	GO:0003712~transcription coregulator activity
MN	8028251	mediator complex subunit 18(MED18)	GO:0006369~termination of RNA polymerase II transcription	GO:0070847~core mediator complex	GO:0003712~transcription coregulator activity
MN	8028320	proton-coupled folate transporter(LOC8028320)	GO:0055085~transmembrane transport	GO:0016020~membrane	GO:0022857~transmembrane transporter activity
MN	8028493	protein toll(LOC8028493)	GO:0002224~toll-like receptor signaling pathway	GO:0016020~membrane	GO:0004888~transmembrane signaling receptor activity
MN	8028493	protein toll(LOC8028493)	GO:0002224~toll-like receptor signaling pathway	GO:0016020~membrane	GO:0005515~protein binding
MN	8028493	protein toll(LOC8028493)	GO:0002224~toll-like receptor signaling pathway	GO:0016020~membrane	GO:0017018~myosin phosphatase activity
MN	8028493	protein toll(LOC8028493)	GO:0002224~toll-like receptor signaling pathway	GO:0016020~membrane	GO:0038023~signaling receptor activity
MN	8028493	protein toll(LOC8028493)	GO:0006955~immune response	GO:0016020~membrane	GO:0004888~transmembrane signaling receptor activity
MN	8028493	protein toll(LOC8028493)	GO:0006955~immune response	GO:0016020~membrane	GO:0005515~protein binding
MN	8028493	protein toll(LOC8028493)	GO:0006955~immune response	GO:0016020~membrane	GO:0017018~myosin phosphatase activity
MN	8028493	protein toll(LOC8028493)	GO:0006955~immune response	GO:0016020~membrane	GO:0038023~signaling receptor activity
MN	8028493	protein toll(LOC8028493)	GO:0045087~innate immune response	GO:0016020~membrane	GO:0004888~transmembrane signaling receptor activity
MN	8028493	protein toll(LOC8028493)	GO:0045087~innate immune response	GO:0016020~membrane	GO:0005515~protein binding
MN	8028493	protein toll(LOC8028493)	GO:0045087~innate immune response	GO:0016020~membrane	GO:0017018~myosin phosphatase activity
MN	8028493	protein toll(LOC8028493)	GO:0045087~innate immune response	GO:0016020~membrane	GO:0038023~signaling receptor activity
MN	8028539	protein-lysine methyltransferase METTL21D(LOC8028539)	GO:0018022~peptidyl-lysine methylation	GO:0005737~cytoplasm	GO:0016279~protein-lysine N-methyltransferase activity
MN	8028539	protein-lysine methyltransferase METTL21D(LOC8028539)	GO:0018022~peptidyl-lysine methylation	GO:0005829~cytosol	GO:0016279~protein-lysine N-methyltransferase activity
MN	8028553	D-2-hydroxyglutaric acid dehydrogenase(D2hgdh)	GO:0019516~lactate oxidation	GO:0005739~mitochondrion	GO:0003824~catalytic activity
MN	8028553	D-2-hydroxyglutaric acid dehydrogenase(D2hgdh)	GO:0019516~lactate oxidation	GO:0005739~mitochondrion	GO:0004458~D-lactate dehydrogenase (cytochrome) activity
MN	8028553	D-2-hydroxyglutaric acid dehydrogenase(D2hgdh)	GO:0019516~lactate oxidation	GO:0005739~mitochondrion	GO:0071949~FAD binding
MN	8028553	D-2-hydroxyglutaric acid dehydrogenase(D2hgdh)	GO:0019516~lactate oxidation	GO:0005777~peroxisome	GO:0003824~catalytic activity
MN	8028553	D-2-hydroxyglutaric acid dehydrogenase(D2hgdh)	GO:0019516~lactate oxidation	GO:0005777~peroxisome	GO:0004458~D-lactate dehydrogenase (cytochrome) activity
MN	8028553	D-2-hydroxyglutaric acid dehydrogenase(D2hgdh)	GO:0019516~lactate oxidation	GO:0005777~peroxisome	GO:0071949~FAD binding
MN	8028553	D-2-hydroxyglutaric acid dehydrogenase(D2hgdh)	GO:0022904~respiratory electron transport chain	GO:0005739~mitochondrion	GO:0003824~catalytic activity
MN	8028553	D-2-hydroxyglutaric acid dehydrogenase(D2hgdh)	GO:0022904~respiratory electron transport chain	GO:0005739~mitochondrion	GO:0004458~D-lactate dehydrogenase (cytochrome) activity
MN	8028553	D-2-hydroxyglutaric acid dehydrogenase(D2hgdh)	GO:0022904~respiratory electron transport chain	GO:0005739~mitochondrion	GO:0071949~FAD binding
MN	8028553	D-2-hydroxyglutaric acid dehydrogenase(D2hgdh)	GO:0022904~respiratory electron transport chain	GO:0005777~peroxisome	GO:0003824~catalytic activity
MN	8028553	D-2-hydroxyglutaric acid dehydrogenase(D2hgdh)	GO:0022904~respiratory electron transport chain	GO:0005777~peroxisome	GO:0004458~D-lactate dehydrogenase (cytochrome) activity
MN	8028553	D-2-hydroxyglutaric acid dehydrogenase(D2hgdh)	GO:0022904~respiratory electron transport chain	GO:0005777~peroxisome	GO:0071949~FAD binding
MN	8028664	homeobox-containing protein 1(LOC8028664)	GO:0045893~positive regulation of DNA-templated transcription	GO:0005634~nucleus	GO:0003691~double-stranded telomeric DNA binding
MN	8028730	zinc finger protein Noc(LOC8028730)	GO:0045892~negative regulation of DNA-templated transcription	GO:0005634~nucleus	GO:0046872~metal ion binding
MN	8028757	TATA box binding protein-related factor 2(Trf2)	GO:0006352~DNA-templated transcription initiation	GO:0005634~nucleus	GO:0003677~DNA binding
MN	8028757	TATA box binding protein-related factor 2(Trf2)	GO:0006352~DNA-templated transcription initiation	GO:0005634~nucleus	GO:0016491~oxidoreductase activity
MN	8028757	TATA box binding protein-related factor 2(Trf2)	GO:0006352~DNA-templated transcription initiation	GO:0005634~nucleus	GO:0140223~general transcription initiation factor activity
MN	8028801	nuclear pore complex protein Nup58(Nup58)	GO:0006913~nucleocytoplasmic transport	GO:0005643~nuclear pore	GO:0008139~nuclear localization sequence binding
MN	8028801	nuclear pore complex protein Nup58(Nup58)	GO:0006913~nucleocytoplasmic transport	GO:0005643~nuclear pore	GO:0017056~structural constituent of nuclear pore
MN	8028801	nuclear pore complex protein Nup58(Nup58)	GO:0015031~protein transport	GO:0005643~nuclear pore	GO:0008139~nuclear localization sequence binding
MN	8028801	nuclear pore complex protein Nup58(Nup58)	GO:0015031~protein transport	GO:0005643~nuclear pore	GO:0017056~structural constituent of nuclear pore
MN	8028801	nuclear pore complex protein Nup58(Nup58)	GO:0051028~mRNA transport	GO:0005643~nuclear pore	GO:0008139~nuclear localization sequence binding
MN	8028801	nuclear pore complex protein Nup58(Nup58)	GO:0051028~mRNA transport	GO:0005643~nuclear pore	GO:0017056~structural constituent of nuclear pore
MN	8029183	peptidyl-glycine alpha-amidating monooxygenase(LOC8029183)	GO:0006518~peptide metabolic process	GO:0005576~extracellular region	GO:0004504~peptidylglycine monooxygenase activity
MN	8029183	peptidyl-glycine alpha-amidating monooxygenase(LOC8029183)	GO:0006518~peptide metabolic process	GO:0005576~extracellular region	GO:0004598~peptidylamidoglycolate lyase activity
MN	8029183	peptidyl-glycine alpha-amidating monooxygenase(LOC8029183)	GO:0006518~peptide metabolic process	GO:0005576~extracellular region	GO:0005507~copper ion binding
MN	8029183	peptidyl-glycine alpha-amidating monooxygenase(LOC8029183)	GO:0006518~peptide metabolic process	GO:0005576~extracellular region	GO:0005515~protein binding
MN	8029183	peptidyl-glycine alpha-amidating monooxygenase(LOC8029183)	GO:0006518~peptide metabolic process	GO:0005576~extracellular region	GO:0016715~oxidoreductase activity, acting on paired donors, with incorporation or reduction of molecular oxygen, reduced ascorbate as one donor, and incorporation of one atom of oxygen
MN	8029183	peptidyl-glycine alpha-amidating monooxygenase(LOC8029183)	GO:0006518~peptide metabolic process	GO:0016020~membrane	GO:0004504~peptidylglycine monooxygenase activity
MN	8029183	peptidyl-glycine alpha-amidating monooxygenase(LOC8029183)	GO:0006518~peptide metabolic process	GO:0016020~membrane	GO:0004598~peptidylamidoglycolate lyase activity
MN	8029183	peptidyl-glycine alpha-amidating monooxygenase(LOC8029183)	GO:0006518~peptide metabolic process	GO:0016020~membrane	GO:0005507~copper ion binding
MN	8029183	peptidyl-glycine alpha-amidating monooxygenase(LOC8029183)	GO:0006518~peptide metabolic process	GO:0016020~membrane	GO:0005515~protein binding
MN	8029183	peptidyl-glycine alpha-amidating monooxygenase(LOC8029183)	GO:0006518~peptide metabolic process	GO:0016020~membrane	GO:0016715~oxidoreductase activity, acting on paired donors, with incorporation or reduction of molecular oxygen, reduced ascorbate as one donor, and incorporation of one atom of oxygen
MN	8029284	hepatic leukemia factor-like(LOC8029284)	GO:0006357~regulation of transcription by RNA polymerase II	GO:0005634~nucleus	GO:0000978~RNA polymerase II cis-regulatory region sequence-specific DNA binding
MN	8029284	hepatic leukemia factor-like(LOC8029284)	GO:0006357~regulation of transcription by RNA polymerase II	GO:0005634~nucleus	GO:0000981~DNA-binding transcription factor activity, RNA polymerase II-specific
MN	8029345	serine/threonine-protein kinase Sgk1(LOC8029345)	GO:0006468~protein phosphorylation	GO:0005634~nucleus	GO:0004674~protein serine/threonine kinase activity
MN	8029345	serine/threonine-protein kinase Sgk1(LOC8029345)	GO:0006468~protein phosphorylation	GO:0005634~nucleus	GO:0004697~diacylglycerol-dependent serine/threonine kinase activity
MN	8029345	serine/threonine-protein kinase Sgk1(LOC8029345)	GO:0006468~protein phosphorylation	GO:0005634~nucleus	GO:0005524~ATP binding
MN	8029345	serine/threonine-protein kinase Sgk1(LOC8029345)	GO:0006468~protein phosphorylation	GO:0005634~nucleus	GO:0035091~phosphatidylinositol binding
MN	8029345	serine/threonine-protein kinase Sgk1(LOC8029345)	GO:0006468~protein phosphorylation	GO:0005737~cytoplasm	GO:0004674~protein serine/threonine kinase activity
MN	8029345	serine/threonine-protein kinase Sgk1(LOC8029345)	GO:0006468~protein phosphorylation	GO:0005737~cytoplasm	GO:0004697~diacylglycerol-dependent serine/threonine kinase activity
MN	8029345	serine/threonine-protein kinase Sgk1(LOC8029345)	GO:0006468~protein phosphorylation	GO:0005737~cytoplasm	GO:0005524~ATP binding
MN	8029345	serine/threonine-protein kinase Sgk1(LOC8029345)	GO:0006468~protein phosphorylation	GO:0005737~cytoplasm	GO:0035091~phosphatidylinositol binding
MN	8029345	serine/threonine-protein kinase Sgk1(LOC8029345)	GO:0016310~phosphorylation	GO:0005634~nucleus	GO:0004674~protein serine/threonine kinase activity
MN	8029345	serine/threonine-protein kinase Sgk1(LOC8029345)	GO:0016310~phosphorylation	GO:0005634~nucleus	GO:0004697~diacylglycerol-dependent serine/threonine kinase activity
MN	8029345	serine/threonine-protein kinase Sgk1(LOC8029345)	GO:0016310~phosphorylation	GO:0005634~nucleus	GO:0005524~ATP binding
MN	8029345	serine/threonine-protein kinase Sgk1(LOC8029345)	GO:0016310~phosphorylation	GO:0005634~nucleus	GO:0035091~phosphatidylinositol binding
MN	8029345	serine/threonine-protein kinase Sgk1(LOC8029345)	GO:0016310~phosphorylation	GO:0005737~cytoplasm	GO:0004674~protein serine/threonine kinase activity
MN	8029345	serine/threonine-protein kinase Sgk1(LOC8029345)	GO:0016310~phosphorylation	GO:0005737~cytoplasm	GO:0004697~diacylglycerol-dependent serine/threonine kinase activity
MN	8029345	serine/threonine-protein kinase Sgk1(LOC8029345)	GO:0016310~phosphorylation	GO:0005737~cytoplasm	GO:0005524~ATP binding
MN	8029345	serine/threonine-protein kinase Sgk1(LOC8029345)	GO:0016310~phosphorylation	GO:0005737~cytoplasm	GO:0035091~phosphatidylinositol binding
MN	8029345	serine/threonine-protein kinase Sgk1(LOC8029345)	GO:0035556~intracellular signal transduction	GO:0005634~nucleus	GO:0004674~protein serine/threonine kinase activity
MN	8029345	serine/threonine-protein kinase Sgk1(LOC8029345)	GO:0035556~intracellular signal transduction	GO:0005634~nucleus	GO:0004697~diacylglycerol-dependent serine/threonine kinase activity
MN	8029345	serine/threonine-protein kinase Sgk1(LOC8029345)	GO:0035556~intracellular signal transduction	GO:0005634~nucleus	GO:0005524~ATP binding
MN	8029345	serine/threonine-protein kinase Sgk1(LOC8029345)	GO:0035556~intracellular signal transduction	GO:0005634~nucleus	GO:0035091~phosphatidylinositol binding
MN	8029345	serine/threonine-protein kinase Sgk1(LOC8029345)	GO:0035556~intracellular signal transduction	GO:0005737~cytoplasm	GO:0004674~protein serine/threonine kinase activity
MN	8029345	serine/threonine-protein kinase Sgk1(LOC8029345)	GO:0035556~intracellular signal transduction	GO:0005737~cytoplasm	GO:0004697~diacylglycerol-dependent serine/threonine kinase activity
MN	8029345	serine/threonine-protein kinase Sgk1(LOC8029345)	GO:0035556~intracellular signal transduction	GO:0005737~cytoplasm	GO:0005524~ATP binding
MN	8029345	serine/threonine-protein kinase Sgk1(LOC8029345)	GO:0035556~intracellular signal transduction	GO:0005737~cytoplasm	GO:0035091~phosphatidylinositol binding
MN	8029347	mitochondrial ribosomal protein L16(mRpL16)	GO:0032543~mitochondrial translation	GO:0005762~mitochondrial large ribosomal subunit	GO:0003735~structural constituent of ribosome
MN	8029347	mitochondrial ribosomal protein L16(mRpL16)	GO:0032543~mitochondrial translation	GO:0005762~mitochondrial large ribosomal subunit	GO:0019843~rRNA binding
MN	8029347	mitochondrial ribosomal protein L16(mRpL16)	GO:0032543~mitochondrial translation	GO:0005840~ribosome	GO:0003735~structural constituent of ribosome
MN	8029347	mitochondrial ribosomal protein L16(mRpL16)	GO:0032543~mitochondrial translation	GO:0005840~ribosome	GO:0019843~rRNA binding
MN	8029347	mitochondrial ribosomal protein L16(mRpL16)	GO:0032543~mitochondrial translation	GO:0022625~cytosolic large ribosomal subunit	GO:0003735~structural constituent of ribosome
MN	8029347	mitochondrial ribosomal protein L16(mRpL16)	GO:0032543~mitochondrial translation	GO:0022625~cytosolic large ribosomal subunit	GO:0019843~rRNA binding
MN	8029361	ATP-binding cassette sub-family G member 1(LOC8029361)	GO:0055085~transmembrane transport	GO:0005886~plasma membrane	GO:0005524~ATP binding
MN	8029361	ATP-binding cassette sub-family G member 1(LOC8029361)	GO:0055085~transmembrane transport	GO:0005886~plasma membrane	GO:0016887~ATP hydrolysis activity
MN	8029361	ATP-binding cassette sub-family G member 1(LOC8029361)	GO:0055085~transmembrane transport	GO:0005886~plasma membrane	GO:0042626~ATPase-coupled transmembrane transporter activity
MN	8029361	ATP-binding cassette sub-family G member 1(LOC8029361)	GO:0055085~transmembrane transport	GO:0005886~plasma membrane	GO:0140359~ABC-type transporter activity
MN	8029692	cyclic nucleotide-gated channel cone photoreceptor subunit alpha(LOC8029692)	GO:0098655~monoatomic cation transmembrane transport	GO:0005886~plasma membrane	GO:0005222~intracellularly cAMP-activated cation channel activity
MN	8029692	cyclic nucleotide-gated channel cone photoreceptor subunit alpha(LOC8029692)	GO:0098655~monoatomic cation transmembrane transport	GO:0005886~plasma membrane	GO:0005223~intracellularly cGMP-activated cation channel activity
MN	8029692	cyclic nucleotide-gated channel cone photoreceptor subunit alpha(LOC8029692)	GO:0098655~monoatomic cation transmembrane transport	GO:0005886~plasma membrane	GO:0030553~cGMP binding
MN	8029692	cyclic nucleotide-gated channel cone photoreceptor subunit alpha(LOC8029692)	GO:0098655~monoatomic cation transmembrane transport	GO:0005886~plasma membrane	GO:0044877~protein-containing complex binding
MN	8029692	cyclic nucleotide-gated channel cone photoreceptor subunit alpha(LOC8029692)	GO:0098655~monoatomic cation transmembrane transport	GO:0017071~intracellular cyclic nucleotide activated cation channel complex	GO:0005222~intracellularly cAMP-activated cation channel activity
MN	8029692	cyclic nucleotide-gated channel cone photoreceptor subunit alpha(LOC8029692)	GO:0098655~monoatomic cation transmembrane transport	GO:0017071~intracellular cyclic nucleotide activated cation channel complex	GO:0005223~intracellularly cGMP-activated cation channel activity
MN	8029692	cyclic nucleotide-gated channel cone photoreceptor subunit alpha(LOC8029692)	GO:0098655~monoatomic cation transmembrane transport	GO:0017071~intracellular cyclic nucleotide activated cation channel complex	GO:0030553~cGMP binding
MN	8029692	cyclic nucleotide-gated channel cone photoreceptor subunit alpha(LOC8029692)	GO:0098655~monoatomic cation transmembrane transport	GO:0017071~intracellular cyclic nucleotide activated cation channel complex	GO:0044877~protein-containing complex binding
MN	8029702	facilitated trehalose transporter Tret1-like(LOC8029702)	GO:0055085~transmembrane transport	GO:0016020~membrane	GO:0022857~transmembrane transporter activity
MN	8029702	facilitated trehalose transporter Tret1-like(LOC8029702)	GO:0055085~transmembrane transport	GO:0016020~membrane	GO:0032440~2-alkenal reductase [NAD(P)+] activity
MN	8029827	beta-glucuronidase(LOC8029827)	GO:0005975~carbohydrate metabolic process	GO:0005615~extracellular space	GO:0004566~beta-glucuronidase activity
MN	8029827	beta-glucuronidase(LOC8029827)	GO:0005975~carbohydrate metabolic process	GO:0005615~extracellular space	GO:0005102~signaling receptor binding
MN	8029827	beta-glucuronidase(LOC8029827)	GO:0005975~carbohydrate metabolic process	GO:0005615~extracellular space	GO:0030246~carbohydrate binding
MN	8029827	beta-glucuronidase(LOC8029827)	GO:0005975~carbohydrate metabolic process	GO:0005764~lysosome	GO:0004566~beta-glucuronidase activity
MN	8029827	beta-glucuronidase(LOC8029827)	GO:0005975~carbohydrate metabolic process	GO:0005764~lysosome	GO:0005102~signaling receptor binding
MN	8029827	beta-glucuronidase(LOC8029827)	GO:0005975~carbohydrate metabolic process	GO:0005764~lysosome	GO:0030246~carbohydrate binding
MN	8029827	beta-glucuronidase(LOC8029827)	GO:0019391~glucuronoside catabolic process	GO:0005615~extracellular space	GO:0004566~beta-glucuronidase activity
MN	8029827	beta-glucuronidase(LOC8029827)	GO:0019391~glucuronoside catabolic process	GO:0005615~extracellular space	GO:0005102~signaling receptor binding
MN	8029827	beta-glucuronidase(LOC8029827)	GO:0019391~glucuronoside catabolic process	GO:0005615~extracellular space	GO:0030246~carbohydrate binding
MN	8029827	beta-glucuronidase(LOC8029827)	GO:0019391~glucuronoside catabolic process	GO:0005764~lysosome	GO:0004566~beta-glucuronidase activity
MN	8029827	beta-glucuronidase(LOC8029827)	GO:0019391~glucuronoside catabolic process	GO:0005764~lysosome	GO:0005102~signaling receptor binding
MN	8029827	beta-glucuronidase(LOC8029827)	GO:0019391~glucuronoside catabolic process	GO:0005764~lysosome	GO:0030246~carbohydrate binding
MN	8029946	vacuolar protein sorting 15(Vps15)	GO:0006468~protein phosphorylation	GO:0005770~late endosome	GO:0004674~protein serine/threonine kinase activity
MN	8029946	vacuolar protein sorting 15(Vps15)	GO:0006468~protein phosphorylation	GO:0005770~late endosome	GO:0005515~protein binding
MN	8029946	vacuolar protein sorting 15(Vps15)	GO:0006468~protein phosphorylation	GO:0005770~late endosome	GO:0005524~ATP binding
MN	8029946	vacuolar protein sorting 15(Vps15)	GO:0006468~protein phosphorylation	GO:0034271~phosphatidylinositol 3-kinase complex class III type I	GO:0004674~protein serine/threonine kinase activity
MN	8029946	vacuolar protein sorting 15(Vps15)	GO:0006468~protein phosphorylation	GO:0034271~phosphatidylinositol 3-kinase complex class III type I	GO:0005515~protein binding
MN	8029946	vacuolar protein sorting 15(Vps15)	GO:0006468~protein phosphorylation	GO:0034271~phosphatidylinositol 3-kinase complex class III type I	GO:0005524~ATP binding
MN	8029946	vacuolar protein sorting 15(Vps15)	GO:0006468~protein phosphorylation	GO:0034272~phosphatidylinositol 3-kinase complex class III type II	GO:0004674~protein serine/threonine kinase activity
MN	8029946	vacuolar protein sorting 15(Vps15)	GO:0006468~protein phosphorylation	GO:0034272~phosphatidylinositol 3-kinase complex class III type II	GO:0005515~protein binding
MN	8029946	vacuolar protein sorting 15(Vps15)	GO:0006468~protein phosphorylation	GO:0034272~phosphatidylinositol 3-kinase complex class III type II	GO:0005524~ATP binding
MN	8029946	vacuolar protein sorting 15(Vps15)	GO:0006468~protein phosphorylation	GO:0071561~nucleus-vacuole junction	GO:0004674~protein serine/threonine kinase activity
MN	8029946	vacuolar protein sorting 15(Vps15)	GO:0006468~protein phosphorylation	GO:0071561~nucleus-vacuole junction	GO:0005515~protein binding
MN	8029946	vacuolar protein sorting 15(Vps15)	GO:0006468~protein phosphorylation	GO:0071561~nucleus-vacuole junction	GO:0005524~ATP binding
MN	8029946	vacuolar protein sorting 15(Vps15)	GO:0006623~protein targeting to vacuole	GO:0005770~late endosome	GO:0004674~protein serine/threonine kinase activity
MN	8029946	vacuolar protein sorting 15(Vps15)	GO:0006623~protein targeting to vacuole	GO:0005770~late endosome	GO:0005515~protein binding
MN	8029946	vacuolar protein sorting 15(Vps15)	GO:0006623~protein targeting to vacuole	GO:0005770~late endosome	GO:0005524~ATP binding
MN	8029946	vacuolar protein sorting 15(Vps15)	GO:0006623~protein targeting to vacuole	GO:0034271~phosphatidylinositol 3-kinase complex class III type I	GO:0004674~protein serine/threonine kinase activity
MN	8029946	vacuolar protein sorting 15(Vps15)	GO:0006623~protein targeting to vacuole	GO:0034271~phosphatidylinositol 3-kinase complex class III type I	GO:0005515~protein binding
MN	8029946	vacuolar protein sorting 15(Vps15)	GO:0006623~protein targeting to vacuole	GO:0034271~phosphatidylinositol 3-kinase complex class III type I	GO:0005524~ATP binding
MN	8029946	vacuolar protein sorting 15(Vps15)	GO:0006623~protein targeting to vacuole	GO:0034272~phosphatidylinositol 3-kinase complex class III type II	GO:0004674~protein serine/threonine kinase activity
MN	8029946	vacuolar protein sorting 15(Vps15)	GO:0006623~protein targeting to vacuole	GO:0034272~phosphatidylinositol 3-kinase complex class III type II	GO:0005515~protein binding
MN	8029946	vacuolar protein sorting 15(Vps15)	GO:0006623~protein targeting to vacuole	GO:0034272~phosphatidylinositol 3-kinase complex class III type II	GO:0005524~ATP binding
MN	8029946	vacuolar protein sorting 15(Vps15)	GO:0006623~protein targeting to vacuole	GO:0071561~nucleus-vacuole junction	GO:0004674~protein serine/threonine kinase activity
MN	8029946	vacuolar protein sorting 15(Vps15)	GO:0006623~protein targeting to vacuole	GO:0071561~nucleus-vacuole junction	GO:0005515~protein binding
MN	8029946	vacuolar protein sorting 15(Vps15)	GO:0006623~protein targeting to vacuole	GO:0071561~nucleus-vacuole junction	GO:0005524~ATP binding
MN	8029946	vacuolar protein sorting 15(Vps15)	GO:0016236~macroautophagy	GO:0005770~late endosome	GO:0004674~protein serine/threonine kinase activity
MN	8029946	vacuolar protein sorting 15(Vps15)	GO:0016236~macroautophagy	GO:0005770~late endosome	GO:0005515~protein binding
MN	8029946	vacuolar protein sorting 15(Vps15)	GO:0016236~macroautophagy	GO:0005770~late endosome	GO:0005524~ATP binding
MN	8029946	vacuolar protein sorting 15(Vps15)	GO:0016236~macroautophagy	GO:0034271~phosphatidylinositol 3-kinase complex class III type I	GO:0004674~protein serine/threonine kinase activity
MN	8029946	vacuolar protein sorting 15(Vps15)	GO:0016236~macroautophagy	GO:0034271~phosphatidylinositol 3-kinase complex class III type I	GO:0005515~protein binding
MN	8029946	vacuolar protein sorting 15(Vps15)	GO:0016236~macroautophagy	GO:0034271~phosphatidylinositol 3-kinase complex class III type I	GO:0005524~ATP binding
MN	8029946	vacuolar protein sorting 15(Vps15)	GO:0016236~macroautophagy	GO:0034272~phosphatidylinositol 3-kinase complex class III type II	GO:0004674~protein serine/threonine kinase activity
MN	8029946	vacuolar protein sorting 15(Vps15)	GO:0016236~macroautophagy	GO:0034272~phosphatidylinositol 3-kinase complex class III type II	GO:0005515~protein binding
MN	8029946	vacuolar protein sorting 15(Vps15)	GO:0016236~macroautophagy	GO:0034272~phosphatidylinositol 3-kinase complex class III type II	GO:0005524~ATP binding
MN	8029946	vacuolar protein sorting 15(Vps15)	GO:0016236~macroautophagy	GO:0071561~nucleus-vacuole junction	GO:0004674~protein serine/threonine kinase activity
MN	8029946	vacuolar protein sorting 15(Vps15)	GO:0016236~macroautophagy	GO:0071561~nucleus-vacuole junction	GO:0005515~protein binding
MN	8029946	vacuolar protein sorting 15(Vps15)	GO:0016236~macroautophagy	GO:0071561~nucleus-vacuole junction	GO:0005524~ATP binding
MN	8029946	vacuolar protein sorting 15(Vps15)	GO:0016310~phosphorylation	GO:0005770~late endosome	GO:0004674~protein serine/threonine kinase activity
MN	8029946	vacuolar protein sorting 15(Vps15)	GO:0016310~phosphorylation	GO:0005770~late endosome	GO:0005515~protein binding
MN	8029946	vacuolar protein sorting 15(Vps15)	GO:0016310~phosphorylation	GO:0005770~late endosome	GO:0005524~ATP binding
MN	8029946	vacuolar protein sorting 15(Vps15)	GO:0016310~phosphorylation	GO:0034271~phosphatidylinositol 3-kinase complex class III type I	GO:0004674~protein serine/threonine kinase activity
MN	8029946	vacuolar protein sorting 15(Vps15)	GO:0016310~phosphorylation	GO:0034271~phosphatidylinositol 3-kinase complex class III type I	GO:0005515~protein binding
MN	8029946	vacuolar protein sorting 15(Vps15)	GO:0016310~phosphorylation	GO:0034271~phosphatidylinositol 3-kinase complex class III type I	GO:0005524~ATP binding
MN	8029946	vacuolar protein sorting 15(Vps15)	GO:0016310~phosphorylation	GO:0034272~phosphatidylinositol 3-kinase complex class III type II	GO:0004674~protein serine/threonine kinase activity
MN	8029946	vacuolar protein sorting 15(Vps15)	GO:0016310~phosphorylation	GO:0034272~phosphatidylinositol 3-kinase complex class III type II	GO:0005515~protein binding
MN	8029946	vacuolar protein sorting 15(Vps15)	GO:0016310~phosphorylation	GO:0034272~phosphatidylinositol 3-kinase complex class III type II	GO:0005524~ATP binding
MN	8029946	vacuolar protein sorting 15(Vps15)	GO:0016310~phosphorylation	GO:0071561~nucleus-vacuole junction	GO:0004674~protein serine/threonine kinase activity
MN	8029946	vacuolar protein sorting 15(Vps15)	GO:0016310~phosphorylation	GO:0071561~nucleus-vacuole junction	GO:0005515~protein binding
MN	8029946	vacuolar protein sorting 15(Vps15)	GO:0016310~phosphorylation	GO:0071561~nucleus-vacuole junction	GO:0005524~ATP binding
MN	8029946	vacuolar protein sorting 15(Vps15)	GO:0030242~autophagy of peroxisome	GO:0005770~late endosome	GO:0004674~protein serine/threonine kinase activity
MN	8029946	vacuolar protein sorting 15(Vps15)	GO:0030242~autophagy of peroxisome	GO:0005770~late endosome	GO:0005515~protein binding
MN	8029946	vacuolar protein sorting 15(Vps15)	GO:0030242~autophagy of peroxisome	GO:0005770~late endosome	GO:0005524~ATP binding
MN	8029946	vacuolar protein sorting 15(Vps15)	GO:0030242~autophagy of peroxisome	GO:0034271~phosphatidylinositol 3-kinase complex class III type I	GO:0004674~protein serine/threonine kinase activity
MN	8029946	vacuolar protein sorting 15(Vps15)	GO:0030242~autophagy of peroxisome	GO:0034271~phosphatidylinositol 3-kinase complex class III type I	GO:0005515~protein binding
MN	8029946	vacuolar protein sorting 15(Vps15)	GO:0030242~autophagy of peroxisome	GO:0034271~phosphatidylinositol 3-kinase complex class III type I	GO:0005524~ATP binding
MN	8029946	vacuolar protein sorting 15(Vps15)	GO:0030242~autophagy of peroxisome	GO:0034272~phosphatidylinositol 3-kinase complex class III type II	GO:0004674~protein serine/threonine kinase activity
MN	8029946	vacuolar protein sorting 15(Vps15)	GO:0030242~autophagy of peroxisome	GO:0034272~phosphatidylinositol 3-kinase complex class III type II	GO:0005515~protein binding
MN	8029946	vacuolar protein sorting 15(Vps15)	GO:0030242~autophagy of peroxisome	GO:0034272~phosphatidylinositol 3-kinase complex class III type II	GO:0005524~ATP binding
MN	8029946	vacuolar protein sorting 15(Vps15)	GO:0030242~autophagy of peroxisome	GO:0071561~nucleus-vacuole junction	GO:0004674~protein serine/threonine kinase activity
MN	8029946	vacuolar protein sorting 15(Vps15)	GO:0030242~autophagy of peroxisome	GO:0071561~nucleus-vacuole junction	GO:0005515~protein binding
MN	8029946	vacuolar protein sorting 15(Vps15)	GO:0030242~autophagy of peroxisome	GO:0071561~nucleus-vacuole junction	GO:0005524~ATP binding
MN	8029946	vacuolar protein sorting 15(Vps15)	GO:0045324~late endosome to vacuole transport	GO:0005770~late endosome	GO:0004674~protein serine/threonine kinase activity
MN	8029946	vacuolar protein sorting 15(Vps15)	GO:0045324~late endosome to vacuole transport	GO:0005770~late endosome	GO:0005515~protein binding
MN	8029946	vacuolar protein sorting 15(Vps15)	GO:0045324~late endosome to vacuole transport	GO:0005770~late endosome	GO:0005524~ATP binding
MN	8029946	vacuolar protein sorting 15(Vps15)	GO:0045324~late endosome to vacuole transport	GO:0034271~phosphatidylinositol 3-kinase complex class III type I	GO:0004674~protein serine/threonine kinase activity
MN	8029946	vacuolar protein sorting 15(Vps15)	GO:0045324~late endosome to vacuole transport	GO:0034271~phosphatidylinositol 3-kinase complex class III type I	GO:0005515~protein binding
MN	8029946	vacuolar protein sorting 15(Vps15)	GO:0045324~late endosome to vacuole transport	GO:0034271~phosphatidylinositol 3-kinase complex class III type I	GO:0005524~ATP binding
MN	8029946	vacuolar protein sorting 15(Vps15)	GO:0045324~late endosome to vacuole transport	GO:0034272~phosphatidylinositol 3-kinase complex class III type II	GO:0004674~protein serine/threonine kinase activity
MN	8029946	vacuolar protein sorting 15(Vps15)	GO:0045324~late endosome to vacuole transport	GO:0034272~phosphatidylinositol 3-kinase complex class III type II	GO:0005515~protein binding
MN	8029946	vacuolar protein sorting 15(Vps15)	GO:0045324~late endosome to vacuole transport	GO:0034272~phosphatidylinositol 3-kinase complex class III type II	GO:0005524~ATP binding
MN	8029946	vacuolar protein sorting 15(Vps15)	GO:0045324~late endosome to vacuole transport	GO:0071561~nucleus-vacuole junction	GO:0004674~protein serine/threonine kinase activity
MN	8029946	vacuolar protein sorting 15(Vps15)	GO:0045324~late endosome to vacuole transport	GO:0071561~nucleus-vacuole junction	GO:0005515~protein binding
MN	8029946	vacuolar protein sorting 15(Vps15)	GO:0045324~late endosome to vacuole transport	GO:0071561~nucleus-vacuole junction	GO:0005524~ATP binding
MN	8029952	enolase(LOC8029952)	GO:0006096~glycolytic process	GO:0000015~phosphopyruvate hydratase complex	GO:0000287~magnesium ion binding
MN	8029952	enolase(LOC8029952)	GO:0006096~glycolytic process	GO:0000015~phosphopyruvate hydratase complex	GO:0004634~phosphopyruvate hydratase activity
MN	8030001	DNA mismatch repair protein Msh3(LOC8030001)	GO:0006298~mismatch repair	GO:0005634~nucleus	GO:0005524~ATP binding
MN	8030001	DNA mismatch repair protein Msh3(LOC8030001)	GO:0006298~mismatch repair	GO:0005634~nucleus	GO:0030983~mismatched DNA binding
MN	8030001	DNA mismatch repair protein Msh3(LOC8030001)	GO:0006298~mismatch repair	GO:0005634~nucleus	GO:0140664~ATP-dependent DNA damage sensor activity
MN	8030001	DNA mismatch repair protein Msh3(LOC8030001)	GO:0006312~mitotic recombination	GO:0005634~nucleus	GO:0005524~ATP binding
MN	8030001	DNA mismatch repair protein Msh3(LOC8030001)	GO:0006312~mitotic recombination	GO:0005634~nucleus	GO:0030983~mismatched DNA binding
MN	8030001	DNA mismatch repair protein Msh3(LOC8030001)	GO:0006312~mitotic recombination	GO:0005634~nucleus	GO:0140664~ATP-dependent DNA damage sensor activity
MN	8030032	uncharacterized LOC8030032(LOC8030032)	GO:0000122~negative regulation of transcription by RNA polymerase II	GO:0000502~proteasome complex	GO:0003714~transcription corepressor activity
MN	8030032	uncharacterized LOC8030032(LOC8030032)	GO:0000122~negative regulation of transcription by RNA polymerase II	GO:0000502~proteasome complex	GO:0005515~protein binding
MN	8030032	uncharacterized LOC8030032(LOC8030032)	GO:0000122~negative regulation of transcription by RNA polymerase II	GO:0000502~proteasome complex	GO:0090729~toxin activity
MN	8030032	uncharacterized LOC8030032(LOC8030032)	GO:0000122~negative regulation of transcription by RNA polymerase II	GO:0005634~nucleus	GO:0003714~transcription corepressor activity
MN	8030032	uncharacterized LOC8030032(LOC8030032)	GO:0000122~negative regulation of transcription by RNA polymerase II	GO:0005634~nucleus	GO:0005515~protein binding
MN	8030032	uncharacterized LOC8030032(LOC8030032)	GO:0000122~negative regulation of transcription by RNA polymerase II	GO:0005634~nucleus	GO:0090729~toxin activity
MN	8030032	uncharacterized LOC8030032(LOC8030032)	GO:0000122~negative regulation of transcription by RNA polymerase II	GO:0005886~plasma membrane	GO:0003714~transcription corepressor activity
MN	8030032	uncharacterized LOC8030032(LOC8030032)	GO:0000122~negative regulation of transcription by RNA polymerase II	GO:0005886~plasma membrane	GO:0005515~protein binding
MN	8030032	uncharacterized LOC8030032(LOC8030032)	GO:0000122~negative regulation of transcription by RNA polymerase II	GO:0005886~plasma membrane	GO:0090729~toxin activity
MN	8030032	uncharacterized LOC8030032(LOC8030032)	GO:0000122~negative regulation of transcription by RNA polymerase II	GO:0044218~other organism cell membrane	GO:0003714~transcription corepressor activity
MN	8030032	uncharacterized LOC8030032(LOC8030032)	GO:0000122~negative regulation of transcription by RNA polymerase II	GO:0044218~other organism cell membrane	GO:0005515~protein binding
MN	8030032	uncharacterized LOC8030032(LOC8030032)	GO:0000122~negative regulation of transcription by RNA polymerase II	GO:0044218~other organism cell membrane	GO:0090729~toxin activity
MN	8030032	uncharacterized LOC8030032(LOC8030032)	GO:0000122~negative regulation of transcription by RNA polymerase II	GO:0044231~host cell presynaptic membrane	GO:0003714~transcription corepressor activity
MN	8030032	uncharacterized LOC8030032(LOC8030032)	GO:0000122~negative regulation of transcription by RNA polymerase II	GO:0044231~host cell presynaptic membrane	GO:0005515~protein binding
MN	8030032	uncharacterized LOC8030032(LOC8030032)	GO:0000122~negative regulation of transcription by RNA polymerase II	GO:0044231~host cell presynaptic membrane	GO:0090729~toxin activity
MN	8030032	uncharacterized LOC8030032(LOC8030032)	GO:0006887~exocytosis	GO:0000502~proteasome complex	GO:0003714~transcription corepressor activity
MN	8030032	uncharacterized LOC8030032(LOC8030032)	GO:0006887~exocytosis	GO:0000502~proteasome complex	GO:0005515~protein binding
MN	8030032	uncharacterized LOC8030032(LOC8030032)	GO:0006887~exocytosis	GO:0000502~proteasome complex	GO:0090729~toxin activity
MN	8030032	uncharacterized LOC8030032(LOC8030032)	GO:0006887~exocytosis	GO:0005634~nucleus	GO:0003714~transcription corepressor activity
MN	8030032	uncharacterized LOC8030032(LOC8030032)	GO:0006887~exocytosis	GO:0005634~nucleus	GO:0005515~protein binding
MN	8030032	uncharacterized LOC8030032(LOC8030032)	GO:0006887~exocytosis	GO:0005634~nucleus	GO:0090729~toxin activity
MN	8030032	uncharacterized LOC8030032(LOC8030032)	GO:0006887~exocytosis	GO:0005886~plasma membrane	GO:0003714~transcription corepressor activity
MN	8030032	uncharacterized LOC8030032(LOC8030032)	GO:0006887~exocytosis	GO:0005886~plasma membrane	GO:0005515~protein binding
MN	8030032	uncharacterized LOC8030032(LOC8030032)	GO:0006887~exocytosis	GO:0005886~plasma membrane	GO:0090729~toxin activity
MN	8030032	uncharacterized LOC8030032(LOC8030032)	GO:0006887~exocytosis	GO:0044218~other organism cell membrane	GO:0003714~transcription corepressor activity
MN	8030032	uncharacterized LOC8030032(LOC8030032)	GO:0006887~exocytosis	GO:0044218~other organism cell membrane	GO:0005515~protein binding
MN	8030032	uncharacterized LOC8030032(LOC8030032)	GO:0006887~exocytosis	GO:0044218~other organism cell membrane	GO:0090729~toxin activity
MN	8030032	uncharacterized LOC8030032(LOC8030032)	GO:0006887~exocytosis	GO:0044231~host cell presynaptic membrane	GO:0003714~transcription corepressor activity
MN	8030032	uncharacterized LOC8030032(LOC8030032)	GO:0006887~exocytosis	GO:0044231~host cell presynaptic membrane	GO:0005515~protein binding
MN	8030032	uncharacterized LOC8030032(LOC8030032)	GO:0006887~exocytosis	GO:0044231~host cell presynaptic membrane	GO:0090729~toxin activity
MN	8030131	sphingomyelin phosphodiesterase-like(LOC8030131)	GO:0006685~sphingomyelin catabolic process	GO:0005615~extracellular space	GO:0046872~metal ion binding
MN	8030131	sphingomyelin phosphodiesterase-like(LOC8030131)	GO:0006685~sphingomyelin catabolic process	GO:0005615~extracellular space	GO:0061750~acid sphingomyelin phosphodiesterase activity
MN	8030131	sphingomyelin phosphodiesterase-like(LOC8030131)	GO:0006685~sphingomyelin catabolic process	GO:0005764~lysosome	GO:0046872~metal ion binding
MN	8030131	sphingomyelin phosphodiesterase-like(LOC8030131)	GO:0006685~sphingomyelin catabolic process	GO:0005764~lysosome	GO:0061750~acid sphingomyelin phosphodiesterase activity
MN	8030131	sphingomyelin phosphodiesterase-like(LOC8030131)	GO:0046513~ceramide biosynthetic process	GO:0005615~extracellular space	GO:0046872~metal ion binding
MN	8030131	sphingomyelin phosphodiesterase-like(LOC8030131)	GO:0046513~ceramide biosynthetic process	GO:0005615~extracellular space	GO:0061750~acid sphingomyelin phosphodiesterase activity
MN	8030131	sphingomyelin phosphodiesterase-like(LOC8030131)	GO:0046513~ceramide biosynthetic process	GO:0005764~lysosome	GO:0046872~metal ion binding
MN	8030131	sphingomyelin phosphodiesterase-like(LOC8030131)	GO:0046513~ceramide biosynthetic process	GO:0005764~lysosome	GO:0061750~acid sphingomyelin phosphodiesterase activity
MN	8030143	transmembrane protein 266(LOC8030143)	GO:1902600~proton transmembrane transport	GO:0005886~plasma membrane	GO:0030171~voltage-gated proton channel activity
MN	8030150	disintegrin and metalloproteinase domain-containing protein 10(LOC8030150)	GO:0006509~membrane protein ectodomain proteolysis	GO:0005886~plasma membrane	GO:0004222~metalloendopeptidase activity
MN	8030150	disintegrin and metalloproteinase domain-containing protein 10(LOC8030150)	GO:0007219~Notch signaling pathway	GO:0005886~plasma membrane	GO:0004222~metalloendopeptidase activity
MN	8030172	EEF1AKMT4-ECE2 readthrough transcript protein(LOC8030172)	GO:0006508~proteolysis	GO:0005886~plasma membrane	GO:0004222~metalloendopeptidase activity
MN	8030172	EEF1AKMT4-ECE2 readthrough transcript protein(LOC8030172)	GO:0006508~proteolysis	GO:0005886~plasma membrane	GO:0046872~metal ion binding
MN	8030172	EEF1AKMT4-ECE2 readthrough transcript protein(LOC8030172)	GO:0016485~protein processing	GO:0005886~plasma membrane	GO:0004222~metalloendopeptidase activity
MN	8030172	EEF1AKMT4-ECE2 readthrough transcript protein(LOC8030172)	GO:0016485~protein processing	GO:0005886~plasma membrane	GO:0046872~metal ion binding
MN	8030424	Brahma-associated protein 60(Bap60)	GO:0006357~regulation of transcription by RNA polymerase II	GO:0005634~nucleus	GO:0003712~transcription coregulator activity
MN	8030424	Brahma-associated protein 60(Bap60)	GO:0006357~regulation of transcription by RNA polymerase II	GO:0016514~SWI/SNF complex	GO:0003712~transcription coregulator activity
MN	8030434	mitochondrial chaperone BCS1(LOC8030434)	GO:0032979~protein insertion into mitochondrial inner membrane from matrix	GO:0005743~mitochondrial inner membrane	GO:0005524~ATP binding
MN	8030434	mitochondrial chaperone BCS1(LOC8030434)	GO:0032979~protein insertion into mitochondrial inner membrane from matrix	GO:0005743~mitochondrial inner membrane	GO:0016887~ATP hydrolysis activity
MN	8030434	mitochondrial chaperone BCS1(LOC8030434)	GO:0034551~mitochondrial respiratory chain complex III assembly	GO:0005743~mitochondrial inner membrane	GO:0005524~ATP binding
MN	8030434	mitochondrial chaperone BCS1(LOC8030434)	GO:0034551~mitochondrial respiratory chain complex III assembly	GO:0005743~mitochondrial inner membrane	GO:0016887~ATP hydrolysis activity
MN	8030476	carboxypeptidase B-like(LOC8030476)	GO:0006508~proteolysis	GO:0005615~extracellular space	GO:0004181~metallocarboxypeptidase activity
MN	8030476	carboxypeptidase B-like(LOC8030476)	GO:0006508~proteolysis	GO:0005615~extracellular space	GO:0008270~zinc ion binding
MN	8030566	neprilysin-3-like(LOC8030566)	GO:0016485~protein processing	GO:0005886~plasma membrane	GO:0004222~metalloendopeptidase activity
MN	8030653	ATP synthase subunit g, mitochondrial(LOC8030653)	GO:0015986~proton motive force-driven ATP synthesis	GO:0000276~mitochondrial proton-transporting ATP synthase complex coupling factor F(o)	GO:0015078~proton transmembrane transporter activity
MN	8030653	ATP synthase subunit g, mitochondrial(LOC8030653)	GO:0015986~proton motive force-driven ATP synthesis	GO:0000276~mitochondrial proton-transporting ATP synthase complex coupling factor F(o)	GO:0016787~hydrolase activity
MN	8030653	ATP synthase subunit g, mitochondrial(LOC8030653)	GO:0015986~proton motive force-driven ATP synthesis	GO:0000276~mitochondrial proton-transporting ATP synthase complex coupling factor F(o)	GO:0046933~proton-transporting ATP synthase activity, rotational mechanism
MN	8030685	lysyl oxidase homolog 2(LOC8030685)	GO:0018057~peptidyl-lysine oxidation	GO:0005615~extracellular space	GO:0004720~protein-lysine 6-oxidase activity
MN	8030685	lysyl oxidase homolog 2(LOC8030685)	GO:0018057~peptidyl-lysine oxidation	GO:0005615~extracellular space	GO:0005507~copper ion binding
MN	8030685	lysyl oxidase homolog 2(LOC8030685)	GO:0018057~peptidyl-lysine oxidation	GO:0016020~membrane	GO:0004720~protein-lysine 6-oxidase activity
MN	8030685	lysyl oxidase homolog 2(LOC8030685)	GO:0018057~peptidyl-lysine oxidation	GO:0016020~membrane	GO:0005507~copper ion binding
MN	8030685	lysyl oxidase homolog 2(LOC8030685)	GO:0018057~peptidyl-lysine oxidation	GO:0062023~collagen-containing extracellular matrix	GO:0004720~protein-lysine 6-oxidase activity
MN	8030685	lysyl oxidase homolog 2(LOC8030685)	GO:0018057~peptidyl-lysine oxidation	GO:0062023~collagen-containing extracellular matrix	GO:0005507~copper ion binding
MN	8030685	lysyl oxidase homolog 2(LOC8030685)	GO:0030199~collagen fibril organization	GO:0005615~extracellular space	GO:0004720~protein-lysine 6-oxidase activity
MN	8030685	lysyl oxidase homolog 2(LOC8030685)	GO:0030199~collagen fibril organization	GO:0005615~extracellular space	GO:0005507~copper ion binding
MN	8030685	lysyl oxidase homolog 2(LOC8030685)	GO:0030199~collagen fibril organization	GO:0016020~membrane	GO:0004720~protein-lysine 6-oxidase activity
MN	8030685	lysyl oxidase homolog 2(LOC8030685)	GO:0030199~collagen fibril organization	GO:0016020~membrane	GO:0005507~copper ion binding
MN	8030685	lysyl oxidase homolog 2(LOC8030685)	GO:0030199~collagen fibril organization	GO:0062023~collagen-containing extracellular matrix	GO:0004720~protein-lysine 6-oxidase activity
MN	8030685	lysyl oxidase homolog 2(LOC8030685)	GO:0030199~collagen fibril organization	GO:0062023~collagen-containing extracellular matrix	GO:0005507~copper ion binding
MN	8030751	wiskott-Aldrich syndrome protein family member 3 SCAR(SCAR)	GO:0030036~actin cytoskeleton organization	GO:0005856~cytoskeleton	GO:0003779~actin binding
MN	8030751	wiskott-Aldrich syndrome protein family member 3 SCAR(SCAR)	GO:0030036~actin cytoskeleton organization	GO:0005856~cytoskeleton	GO:0034237~protein kinase A regulatory subunit binding
MN	8030751	wiskott-Aldrich syndrome protein family member 3 SCAR(SCAR)	GO:0030036~actin cytoskeleton organization	GO:0005856~cytoskeleton	GO:0071933~Arp2/3 complex binding
MN	8030751	wiskott-Aldrich syndrome protein family member 3 SCAR(SCAR)	GO:0030036~actin cytoskeleton organization	GO:0030027~lamellipodium	GO:0003779~actin binding
MN	8030751	wiskott-Aldrich syndrome protein family member 3 SCAR(SCAR)	GO:0030036~actin cytoskeleton organization	GO:0030027~lamellipodium	GO:0034237~protein kinase A regulatory subunit binding
MN	8030751	wiskott-Aldrich syndrome protein family member 3 SCAR(SCAR)	GO:0030036~actin cytoskeleton organization	GO:0030027~lamellipodium	GO:0071933~Arp2/3 complex binding
MN	8030751	wiskott-Aldrich syndrome protein family member 3 SCAR(SCAR)	GO:0030036~actin cytoskeleton organization	GO:0031209~SCAR complex	GO:0003779~actin binding
MN	8030751	wiskott-Aldrich syndrome protein family member 3 SCAR(SCAR)	GO:0030036~actin cytoskeleton organization	GO:0031209~SCAR complex	GO:0034237~protein kinase A regulatory subunit binding
MN	8030751	wiskott-Aldrich syndrome protein family member 3 SCAR(SCAR)	GO:0030036~actin cytoskeleton organization	GO:0031209~SCAR complex	GO:0071933~Arp2/3 complex binding
MN	8030751	wiskott-Aldrich syndrome protein family member 3 SCAR(SCAR)	GO:2000601~positive regulation of Arp2/3 complex-mediated actin nucleation	GO:0005856~cytoskeleton	GO:0003779~actin binding
MN	8030751	wiskott-Aldrich syndrome protein family member 3 SCAR(SCAR)	GO:2000601~positive regulation of Arp2/3 complex-mediated actin nucleation	GO:0005856~cytoskeleton	GO:0034237~protein kinase A regulatory subunit binding
MN	8030751	wiskott-Aldrich syndrome protein family member 3 SCAR(SCAR)	GO:2000601~positive regulation of Arp2/3 complex-mediated actin nucleation	GO:0005856~cytoskeleton	GO:0071933~Arp2/3 complex binding
MN	8030751	wiskott-Aldrich syndrome protein family member 3 SCAR(SCAR)	GO:2000601~positive regulation of Arp2/3 complex-mediated actin nucleation	GO:0030027~lamellipodium	GO:0003779~actin binding
MN	8030751	wiskott-Aldrich syndrome protein family member 3 SCAR(SCAR)	GO:2000601~positive regulation of Arp2/3 complex-mediated actin nucleation	GO:0030027~lamellipodium	GO:0034237~protein kinase A regulatory subunit binding
MN	8030751	wiskott-Aldrich syndrome protein family member 3 SCAR(SCAR)	GO:2000601~positive regulation of Arp2/3 complex-mediated actin nucleation	GO:0030027~lamellipodium	GO:0071933~Arp2/3 complex binding
MN	8030751	wiskott-Aldrich syndrome protein family member 3 SCAR(SCAR)	GO:2000601~positive regulation of Arp2/3 complex-mediated actin nucleation	GO:0031209~SCAR complex	GO:0003779~actin binding
MN	8030751	wiskott-Aldrich syndrome protein family member 3 SCAR(SCAR)	GO:2000601~positive regulation of Arp2/3 complex-mediated actin nucleation	GO:0031209~SCAR complex	GO:0034237~protein kinase A regulatory subunit binding
MN	8030751	wiskott-Aldrich syndrome protein family member 3 SCAR(SCAR)	GO:2000601~positive regulation of Arp2/3 complex-mediated actin nucleation	GO:0031209~SCAR complex	GO:0071933~Arp2/3 complex binding
MN	8030942	Additional sex combs(Asx)	GO:0009887~animal organ morphogenesis	GO:0035517~PR-DUB complex	GO:0003677~DNA binding
MN	8030942	Additional sex combs(Asx)	GO:0009887~animal organ morphogenesis	GO:0035517~PR-DUB complex	GO:0003682~chromatin binding
MN	8030942	Additional sex combs(Asx)	GO:0009887~animal organ morphogenesis	GO:0035517~PR-DUB complex	GO:0042975~peroxisome proliferator activated receptor binding
MN	8030942	Additional sex combs(Asx)	GO:0009887~animal organ morphogenesis	GO:0035517~PR-DUB complex	GO:0046872~metal ion binding
MN	8030942	Additional sex combs(Asx)	GO:0045944~positive regulation of transcription by RNA polymerase II	GO:0035517~PR-DUB complex	GO:0003677~DNA binding
MN	8030942	Additional sex combs(Asx)	GO:0045944~positive regulation of transcription by RNA polymerase II	GO:0035517~PR-DUB complex	GO:0003682~chromatin binding
MN	8030942	Additional sex combs(Asx)	GO:0045944~positive regulation of transcription by RNA polymerase II	GO:0035517~PR-DUB complex	GO:0042975~peroxisome proliferator activated receptor binding
MN	8030942	Additional sex combs(Asx)	GO:0045944~positive regulation of transcription by RNA polymerase II	GO:0035517~PR-DUB complex	GO:0046872~metal ion binding
MN	8031001	midasin(LOC8031001)	GO:0000027~ribosomal large subunit assembly	GO:0005634~nucleus	GO:0005524~ATP binding
MN	8031001	midasin(LOC8031001)	GO:0000027~ribosomal large subunit assembly	GO:0005634~nucleus	GO:0016887~ATP hydrolysis activity
MN	8031001	midasin(LOC8031001)	GO:0000027~ribosomal large subunit assembly	GO:0030687~preribosome, large subunit precursor	GO:0005524~ATP binding
MN	8031001	midasin(LOC8031001)	GO:0000027~ribosomal large subunit assembly	GO:0030687~preribosome, large subunit precursor	GO:0016887~ATP hydrolysis activity
MN	8031001	midasin(LOC8031001)	GO:0006364~rRNA processing	GO:0005634~nucleus	GO:0005524~ATP binding
MN	8031001	midasin(LOC8031001)	GO:0006364~rRNA processing	GO:0005634~nucleus	GO:0016887~ATP hydrolysis activity
MN	8031001	midasin(LOC8031001)	GO:0006364~rRNA processing	GO:0030687~preribosome, large subunit precursor	GO:0005524~ATP binding
MN	8031001	midasin(LOC8031001)	GO:0006364~rRNA processing	GO:0030687~preribosome, large subunit precursor	GO:0016887~ATP hydrolysis activity
MN	8031074	trypsin-3-like(LOC8031074)	GO:0006508~proteolysis	GO:0005615~extracellular space	GO:0004252~serine-type endopeptidase activity
MN	8031142	putative phospholipase B-like 2(LOC8031142)	GO:0009395~phospholipid catabolic process	GO:0005576~extracellular region	GO:0004620~phospholipase activity
MN	8031171	cytochrome P450 2U1(LOC8031171)	GO:0006082~organic acid metabolic process	GO:0005737~cytoplasm	GO:0004497~monooxygenase activity
MN	8031171	cytochrome P450 2U1(LOC8031171)	GO:0006082~organic acid metabolic process	GO:0005737~cytoplasm	GO:0005506~iron ion binding
MN	8031171	cytochrome P450 2U1(LOC8031171)	GO:0006082~organic acid metabolic process	GO:0005737~cytoplasm	GO:0008395~steroid hydroxylase activity
MN	8031171	cytochrome P450 2U1(LOC8031171)	GO:0006082~organic acid metabolic process	GO:0005737~cytoplasm	GO:0016705~oxidoreductase activity, acting on paired donors, with incorporation or reduction of molecular oxygen
MN	8031171	cytochrome P450 2U1(LOC8031171)	GO:0006082~organic acid metabolic process	GO:0005737~cytoplasm	GO:0020037~heme binding
MN	8031171	cytochrome P450 2U1(LOC8031171)	GO:0006082~organic acid metabolic process	GO:0005737~cytoplasm	GO:0070330~aromatase activity
MN	8031171	cytochrome P450 2U1(LOC8031171)	GO:0006082~organic acid metabolic process	GO:0043231~intracellular membrane-bounded organelle	GO:0004497~monooxygenase activity
MN	8031171	cytochrome P450 2U1(LOC8031171)	GO:0006082~organic acid metabolic process	GO:0043231~intracellular membrane-bounded organelle	GO:0005506~iron ion binding
MN	8031171	cytochrome P450 2U1(LOC8031171)	GO:0006082~organic acid metabolic process	GO:0043231~intracellular membrane-bounded organelle	GO:0008395~steroid hydroxylase activity
MN	8031171	cytochrome P450 2U1(LOC8031171)	GO:0006082~organic acid metabolic process	GO:0043231~intracellular membrane-bounded organelle	GO:0016705~oxidoreductase activity, acting on paired donors, with incorporation or reduction of molecular oxygen
MN	8031171	cytochrome P450 2U1(LOC8031171)	GO:0006082~organic acid metabolic process	GO:0043231~intracellular membrane-bounded organelle	GO:0020037~heme binding
MN	8031171	cytochrome P450 2U1(LOC8031171)	GO:0006082~organic acid metabolic process	GO:0043231~intracellular membrane-bounded organelle	GO:0070330~aromatase activity
MN	8031171	cytochrome P450 2U1(LOC8031171)	GO:0006805~xenobiotic metabolic process	GO:0005737~cytoplasm	GO:0004497~monooxygenase activity
MN	8031171	cytochrome P450 2U1(LOC8031171)	GO:0006805~xenobiotic metabolic process	GO:0005737~cytoplasm	GO:0005506~iron ion binding
MN	8031171	cytochrome P450 2U1(LOC8031171)	GO:0006805~xenobiotic metabolic process	GO:0005737~cytoplasm	GO:0008395~steroid hydroxylase activity
MN	8031171	cytochrome P450 2U1(LOC8031171)	GO:0006805~xenobiotic metabolic process	GO:0005737~cytoplasm	GO:0016705~oxidoreductase activity, acting on paired donors, with incorporation or reduction of molecular oxygen
MN	8031171	cytochrome P450 2U1(LOC8031171)	GO:0006805~xenobiotic metabolic process	GO:0005737~cytoplasm	GO:0020037~heme binding
MN	8031171	cytochrome P450 2U1(LOC8031171)	GO:0006805~xenobiotic metabolic process	GO:0005737~cytoplasm	GO:0070330~aromatase activity
MN	8031171	cytochrome P450 2U1(LOC8031171)	GO:0006805~xenobiotic metabolic process	GO:0043231~intracellular membrane-bounded organelle	GO:0004497~monooxygenase activity
MN	8031171	cytochrome P450 2U1(LOC8031171)	GO:0006805~xenobiotic metabolic process	GO:0043231~intracellular membrane-bounded organelle	GO:0005506~iron ion binding
MN	8031171	cytochrome P450 2U1(LOC8031171)	GO:0006805~xenobiotic metabolic process	GO:0043231~intracellular membrane-bounded organelle	GO:0008395~steroid hydroxylase activity
MN	8031171	cytochrome P450 2U1(LOC8031171)	GO:0006805~xenobiotic metabolic process	GO:0043231~intracellular membrane-bounded organelle	GO:0016705~oxidoreductase activity, acting on paired donors, with incorporation or reduction of molecular oxygen
MN	8031171	cytochrome P450 2U1(LOC8031171)	GO:0006805~xenobiotic metabolic process	GO:0043231~intracellular membrane-bounded organelle	GO:0020037~heme binding
MN	8031171	cytochrome P450 2U1(LOC8031171)	GO:0006805~xenobiotic metabolic process	GO:0043231~intracellular membrane-bounded organelle	GO:0070330~aromatase activity
MN	8031185	elongator complex protein 3(Elp3)	GO:0002926~tRNA wobble base 5-methoxycarbonylmethyl-2-thiouridinylation	GO:0005634~nucleus	GO:0000049~tRNA binding
MN	8031185	elongator complex protein 3(Elp3)	GO:0002926~tRNA wobble base 5-methoxycarbonylmethyl-2-thiouridinylation	GO:0005634~nucleus	GO:0016747~acyltransferase activity, transferring groups other than amino-acyl groups
MN	8031185	elongator complex protein 3(Elp3)	GO:0002926~tRNA wobble base 5-methoxycarbonylmethyl-2-thiouridinylation	GO:0005634~nucleus	GO:0046872~metal ion binding
MN	8031185	elongator complex protein 3(Elp3)	GO:0002926~tRNA wobble base 5-methoxycarbonylmethyl-2-thiouridinylation	GO:0005634~nucleus	GO:0051536~iron-sulfur cluster binding
MN	8031185	elongator complex protein 3(Elp3)	GO:0002926~tRNA wobble base 5-methoxycarbonylmethyl-2-thiouridinylation	GO:0005737~cytoplasm	GO:0000049~tRNA binding
MN	8031185	elongator complex protein 3(Elp3)	GO:0002926~tRNA wobble base 5-methoxycarbonylmethyl-2-thiouridinylation	GO:0005737~cytoplasm	GO:0016747~acyltransferase activity, transferring groups other than amino-acyl groups
MN	8031185	elongator complex protein 3(Elp3)	GO:0002926~tRNA wobble base 5-methoxycarbonylmethyl-2-thiouridinylation	GO:0005737~cytoplasm	GO:0046872~metal ion binding
MN	8031185	elongator complex protein 3(Elp3)	GO:0002926~tRNA wobble base 5-methoxycarbonylmethyl-2-thiouridinylation	GO:0005737~cytoplasm	GO:0051536~iron-sulfur cluster binding
MN	8031185	elongator complex protein 3(Elp3)	GO:0002926~tRNA wobble base 5-methoxycarbonylmethyl-2-thiouridinylation	GO:0033588~elongator holoenzyme complex	GO:0000049~tRNA binding
MN	8031185	elongator complex protein 3(Elp3)	GO:0002926~tRNA wobble base 5-methoxycarbonylmethyl-2-thiouridinylation	GO:0033588~elongator holoenzyme complex	GO:0016747~acyltransferase activity, transferring groups other than amino-acyl groups
MN	8031185	elongator complex protein 3(Elp3)	GO:0002926~tRNA wobble base 5-methoxycarbonylmethyl-2-thiouridinylation	GO:0033588~elongator holoenzyme complex	GO:0046872~metal ion binding
MN	8031185	elongator complex protein 3(Elp3)	GO:0002926~tRNA wobble base 5-methoxycarbonylmethyl-2-thiouridinylation	GO:0033588~elongator holoenzyme complex	GO:0051536~iron-sulfur cluster binding
MN	8031203	omega-amidase NIT2-like(LOC8031203)	GO:0006107~oxaloacetate metabolic process	GO:0005739~mitochondrion	GO:0050152~omega-amidase activity
MN	8031203	omega-amidase NIT2-like(LOC8031203)	GO:0006107~oxaloacetate metabolic process	GO:0005739~mitochondrion	GO:0080061~indole-3-acetonitrile nitrilase activity
MN	8031203	omega-amidase NIT2-like(LOC8031203)	GO:0006528~asparagine metabolic process	GO:0005739~mitochondrion	GO:0050152~omega-amidase activity
MN	8031203	omega-amidase NIT2-like(LOC8031203)	GO:0006528~asparagine metabolic process	GO:0005739~mitochondrion	GO:0080061~indole-3-acetonitrile nitrilase activity
MN	8031203	omega-amidase NIT2-like(LOC8031203)	GO:0006541~glutamine metabolic process	GO:0005739~mitochondrion	GO:0050152~omega-amidase activity
MN	8031203	omega-amidase NIT2-like(LOC8031203)	GO:0006541~glutamine metabolic process	GO:0005739~mitochondrion	GO:0080061~indole-3-acetonitrile nitrilase activity
MN	8031210	UDP-N-acetylglucosamine transporter(LOC8031210)	GO:0090481~pyrimidine nucleotide-sugar transmembrane transport	GO:0000139~Golgi membrane	GO:0005459~UDP-galactose transmembrane transporter activity
MN	8031225	tachykinin-like peptides receptor 86C(LOC8031225)	GO:0007186~G protein-coupled receptor signaling pathway	GO:0005886~plasma membrane	GO:0004995~tachykinin receptor activity
MN	8031225	tachykinin-like peptides receptor 86C(LOC8031225)	GO:0007186~G protein-coupled receptor signaling pathway	GO:0097225~sperm midpiece	GO:0004995~tachykinin receptor activity
MN	8031225	tachykinin-like peptides receptor 86C(LOC8031225)	GO:1902093~positive regulation of flagellated sperm motility	GO:0005886~plasma membrane	GO:0004995~tachykinin receptor activity
MN	8031225	tachykinin-like peptides receptor 86C(LOC8031225)	GO:1902093~positive regulation of flagellated sperm motility	GO:0097225~sperm midpiece	GO:0004995~tachykinin receptor activity
MN	8031521	ferredoxin-fold anticodon-binding domain-containing protein 1(LOC8031521)	GO:0070475~rRNA base methylation	GO:0005737~cytoplasm	GO:0070042~rRNA (uridine-N3-)-methyltransferase activity
MN	8031669	putative sodium-coupled neutral amino acid transporter 11(LOC8031669)	GO:0003333~amino acid transmembrane transport	GO:0005783~endoplasmic reticulum	GO:0015171~amino acid transmembrane transporter activity
MN	8031669	putative sodium-coupled neutral amino acid transporter 11(LOC8031669)	GO:0003333~amino acid transmembrane transport	GO:0005783~endoplasmic reticulum	GO:0015179~L-amino acid transmembrane transporter activity
MN	8031669	putative sodium-coupled neutral amino acid transporter 11(LOC8031669)	GO:0003333~amino acid transmembrane transport	GO:0016020~membrane	GO:0015171~amino acid transmembrane transporter activity
MN	8031669	putative sodium-coupled neutral amino acid transporter 11(LOC8031669)	GO:0003333~amino acid transmembrane transport	GO:0016020~membrane	GO:0015179~L-amino acid transmembrane transporter activity
MN	8031680	Dihydrouridine synthase 2(Dus2)	GO:0002943~tRNA dihydrouridine synthesis	GO:0005737~cytoplasm	GO:0000049~tRNA binding
MN	8031680	Dihydrouridine synthase 2(Dus2)	GO:0002943~tRNA dihydrouridine synthesis	GO:0005737~cytoplasm	GO:0017150~tRNA dihydrouridine synthase activity
MN	8031680	Dihydrouridine synthase 2(Dus2)	GO:0002943~tRNA dihydrouridine synthesis	GO:0005737~cytoplasm	GO:0050660~flavin adenine dinucleotide binding
MN	8031699	tRNA-specific adenosine deaminase 2(LOC8031699)	GO:0002100~tRNA wobble adenosine to inosine editing	GO:0005634~nucleus	GO:0003908~methylated-DNA-[protein]-cysteine S-methyltransferase activity
MN	8031699	tRNA-specific adenosine deaminase 2(LOC8031699)	GO:0002100~tRNA wobble adenosine to inosine editing	GO:0005634~nucleus	GO:0052717~tRNA-specific adenosine-34 deaminase activity
MN	8031699	tRNA-specific adenosine deaminase 2(LOC8031699)	GO:0002100~tRNA wobble adenosine to inosine editing	GO:0005737~cytoplasm	GO:0003908~methylated-DNA-[protein]-cysteine S-methyltransferase activity
MN	8031699	tRNA-specific adenosine deaminase 2(LOC8031699)	GO:0002100~tRNA wobble adenosine to inosine editing	GO:0005737~cytoplasm	GO:0052717~tRNA-specific adenosine-34 deaminase activity
MN	8031699	tRNA-specific adenosine deaminase 2(LOC8031699)	GO:0032259~methylation	GO:0005634~nucleus	GO:0003908~methylated-DNA-[protein]-cysteine S-methyltransferase activity
MN	8031699	tRNA-specific adenosine deaminase 2(LOC8031699)	GO:0032259~methylation	GO:0005634~nucleus	GO:0052717~tRNA-specific adenosine-34 deaminase activity
MN	8031699	tRNA-specific adenosine deaminase 2(LOC8031699)	GO:0032259~methylation	GO:0005737~cytoplasm	GO:0003908~methylated-DNA-[protein]-cysteine S-methyltransferase activity
MN	8031699	tRNA-specific adenosine deaminase 2(LOC8031699)	GO:0032259~methylation	GO:0005737~cytoplasm	GO:0052717~tRNA-specific adenosine-34 deaminase activity
MN	8031772	protein Wnt-9a-like(LOC8031772)	GO:0007275~multicellular organism development	GO:0005576~extracellular region	GO:0005109~frizzled binding
MN	8031772	protein Wnt-9a-like(LOC8031772)	GO:0007275~multicellular organism development	GO:0005576~extracellular region	GO:0005125~cytokine activity
MN	8031772	protein Wnt-9a-like(LOC8031772)	GO:0007275~multicellular organism development	GO:0005615~extracellular space	GO:0005109~frizzled binding
MN	8031772	protein Wnt-9a-like(LOC8031772)	GO:0007275~multicellular organism development	GO:0005615~extracellular space	GO:0005125~cytokine activity
MN	8031772	protein Wnt-9a-like(LOC8031772)	GO:0030182~neuron differentiation	GO:0005576~extracellular region	GO:0005109~frizzled binding
MN	8031772	protein Wnt-9a-like(LOC8031772)	GO:0030182~neuron differentiation	GO:0005576~extracellular region	GO:0005125~cytokine activity
MN	8031772	protein Wnt-9a-like(LOC8031772)	GO:0030182~neuron differentiation	GO:0005615~extracellular space	GO:0005109~frizzled binding
MN	8031772	protein Wnt-9a-like(LOC8031772)	GO:0030182~neuron differentiation	GO:0005615~extracellular space	GO:0005125~cytokine activity
MN	8031772	protein Wnt-9a-like(LOC8031772)	GO:0045165~cell fate commitment	GO:0005576~extracellular region	GO:0005109~frizzled binding
MN	8031772	protein Wnt-9a-like(LOC8031772)	GO:0045165~cell fate commitment	GO:0005576~extracellular region	GO:0005125~cytokine activity
MN	8031772	protein Wnt-9a-like(LOC8031772)	GO:0045165~cell fate commitment	GO:0005615~extracellular space	GO:0005109~frizzled binding
MN	8031772	protein Wnt-9a-like(LOC8031772)	GO:0045165~cell fate commitment	GO:0005615~extracellular space	GO:0005125~cytokine activity
MN	8031772	protein Wnt-9a-like(LOC8031772)	GO:0060070~canonical Wnt signaling pathway	GO:0005576~extracellular region	GO:0005109~frizzled binding
MN	8031772	protein Wnt-9a-like(LOC8031772)	GO:0060070~canonical Wnt signaling pathway	GO:0005576~extracellular region	GO:0005125~cytokine activity
MN	8031772	protein Wnt-9a-like(LOC8031772)	GO:0060070~canonical Wnt signaling pathway	GO:0005615~extracellular space	GO:0005109~frizzled binding
MN	8031772	protein Wnt-9a-like(LOC8031772)	GO:0060070~canonical Wnt signaling pathway	GO:0005615~extracellular space	GO:0005125~cytokine activity
MN	8031915	uncharacterized LOC8031915(LOC8031915)	GO:0006887~exocytosis	GO:0005886~plasma membrane	GO:0031625~ubiquitin protein ligase binding
MN	8031915	uncharacterized LOC8031915(LOC8031915)	GO:0006887~exocytosis	GO:0005886~plasma membrane	GO:0090729~toxin activity
MN	8031915	uncharacterized LOC8031915(LOC8031915)	GO:0006887~exocytosis	GO:0044218~other organism cell membrane	GO:0031625~ubiquitin protein ligase binding
MN	8031915	uncharacterized LOC8031915(LOC8031915)	GO:0006887~exocytosis	GO:0044218~other organism cell membrane	GO:0090729~toxin activity
MN	8031915	uncharacterized LOC8031915(LOC8031915)	GO:0006887~exocytosis	GO:0044231~host cell presynaptic membrane	GO:0031625~ubiquitin protein ligase binding
MN	8031915	uncharacterized LOC8031915(LOC8031915)	GO:0006887~exocytosis	GO:0044231~host cell presynaptic membrane	GO:0090729~toxin activity
MN	8032025	zinc finger protein 135(LOC8032025)	GO:0006357~regulation of transcription by RNA polymerase II	GO:0005634~nucleus	GO:0000977~RNA polymerase II transcription regulatory region sequence-specific DNA binding
MN	8032025	zinc finger protein 135(LOC8032025)	GO:0006357~regulation of transcription by RNA polymerase II	GO:0005634~nucleus	GO:0000981~DNA-binding transcription factor activity, RNA polymerase II-specific
MN	8032094	putative fatty acyl-CoA reductase CG5065(LOC8032094)	GO:0035336~long-chain fatty-acyl-CoA metabolic process	GO:0005777~peroxisome	GO:0080019~alcohol-forming very long-chain fatty acyl-CoA reductase activity
MN	8032401	beta-secretase 2(LOC8032401)	GO:0006509~membrane protein ectodomain proteolysis	GO:0005768~endosome	GO:0004190~aspartic-type endopeptidase activity
MN	8032401	beta-secretase 2(LOC8032401)	GO:0006509~membrane protein ectodomain proteolysis	GO:0005802~trans-Golgi network	GO:0004190~aspartic-type endopeptidase activity
MN	8032401	beta-secretase 2(LOC8032401)	GO:0006509~membrane protein ectodomain proteolysis	GO:0016020~membrane	GO:0004190~aspartic-type endopeptidase activity
MN	8032401	beta-secretase 2(LOC8032401)	GO:0016485~protein processing	GO:0005768~endosome	GO:0004190~aspartic-type endopeptidase activity
MN	8032401	beta-secretase 2(LOC8032401)	GO:0016485~protein processing	GO:0005802~trans-Golgi network	GO:0004190~aspartic-type endopeptidase activity
MN	8032401	beta-secretase 2(LOC8032401)	GO:0016485~protein processing	GO:0016020~membrane	GO:0004190~aspartic-type endopeptidase activity
MN	8032401	beta-secretase 2(LOC8032401)	GO:0050435~amyloid-beta metabolic process	GO:0005768~endosome	GO:0004190~aspartic-type endopeptidase activity
MN	8032401	beta-secretase 2(LOC8032401)	GO:0050435~amyloid-beta metabolic process	GO:0005802~trans-Golgi network	GO:0004190~aspartic-type endopeptidase activity
MN	8032401	beta-secretase 2(LOC8032401)	GO:0050435~amyloid-beta metabolic process	GO:0016020~membrane	GO:0004190~aspartic-type endopeptidase activity
MN	8032474	histone-lysine N-methyltransferase G9a(G9a)	GO:0000122~negative regulation of transcription by RNA polymerase II	GO:0000785~chromatin	GO:0002039~p53 binding
MN	8032474	histone-lysine N-methyltransferase G9a(G9a)	GO:0000122~negative regulation of transcription by RNA polymerase II	GO:0000785~chromatin	GO:0008270~zinc ion binding
MN	8032474	histone-lysine N-methyltransferase G9a(G9a)	GO:0000122~negative regulation of transcription by RNA polymerase II	GO:0000785~chromatin	GO:0016279~protein-lysine N-methyltransferase activity
MN	8032474	histone-lysine N-methyltransferase G9a(G9a)	GO:0000122~negative regulation of transcription by RNA polymerase II	GO:0000785~chromatin	GO:0042054~histone methyltransferase activity
MN	8032474	histone-lysine N-methyltransferase G9a(G9a)	GO:0000122~negative regulation of transcription by RNA polymerase II	GO:0000785~chromatin	GO:0046974~histone H3K9 methyltransferase activity
MN	8032474	histone-lysine N-methyltransferase G9a(G9a)	GO:0000122~negative regulation of transcription by RNA polymerase II	GO:0000785~chromatin	GO:0090729~toxin activity
MN	8032474	histone-lysine N-methyltransferase G9a(G9a)	GO:0000122~negative regulation of transcription by RNA polymerase II	GO:0005634~nucleus	GO:0002039~p53 binding
MN	8032474	histone-lysine N-methyltransferase G9a(G9a)	GO:0000122~negative regulation of transcription by RNA polymerase II	GO:0005634~nucleus	GO:0008270~zinc ion binding
MN	8032474	histone-lysine N-methyltransferase G9a(G9a)	GO:0000122~negative regulation of transcription by RNA polymerase II	GO:0005634~nucleus	GO:0016279~protein-lysine N-methyltransferase activity
MN	8032474	histone-lysine N-methyltransferase G9a(G9a)	GO:0000122~negative regulation of transcription by RNA polymerase II	GO:0005634~nucleus	GO:0042054~histone methyltransferase activity
MN	8032474	histone-lysine N-methyltransferase G9a(G9a)	GO:0000122~negative regulation of transcription by RNA polymerase II	GO:0005634~nucleus	GO:0046974~histone H3K9 methyltransferase activity
MN	8032474	histone-lysine N-methyltransferase G9a(G9a)	GO:0000122~negative regulation of transcription by RNA polymerase II	GO:0005634~nucleus	GO:0090729~toxin activity
MN	8032474	histone-lysine N-methyltransferase G9a(G9a)	GO:0000122~negative regulation of transcription by RNA polymerase II	GO:0005886~plasma membrane	GO:0002039~p53 binding
MN	8032474	histone-lysine N-methyltransferase G9a(G9a)	GO:0000122~negative regulation of transcription by RNA polymerase II	GO:0005886~plasma membrane	GO:0008270~zinc ion binding
MN	8032474	histone-lysine N-methyltransferase G9a(G9a)	GO:0000122~negative regulation of transcription by RNA polymerase II	GO:0005886~plasma membrane	GO:0016279~protein-lysine N-methyltransferase activity
MN	8032474	histone-lysine N-methyltransferase G9a(G9a)	GO:0000122~negative regulation of transcription by RNA polymerase II	GO:0005886~plasma membrane	GO:0042054~histone methyltransferase activity
MN	8032474	histone-lysine N-methyltransferase G9a(G9a)	GO:0000122~negative regulation of transcription by RNA polymerase II	GO:0005886~plasma membrane	GO:0046974~histone H3K9 methyltransferase activity
MN	8032474	histone-lysine N-methyltransferase G9a(G9a)	GO:0000122~negative regulation of transcription by RNA polymerase II	GO:0005886~plasma membrane	GO:0090729~toxin activity
MN	8032474	histone-lysine N-methyltransferase G9a(G9a)	GO:0000122~negative regulation of transcription by RNA polymerase II	GO:0044218~other organism cell membrane	GO:0002039~p53 binding
MN	8032474	histone-lysine N-methyltransferase G9a(G9a)	GO:0000122~negative regulation of transcription by RNA polymerase II	GO:0044218~other organism cell membrane	GO:0008270~zinc ion binding
MN	8032474	histone-lysine N-methyltransferase G9a(G9a)	GO:0000122~negative regulation of transcription by RNA polymerase II	GO:0044218~other organism cell membrane	GO:0016279~protein-lysine N-methyltransferase activity
MN	8032474	histone-lysine N-methyltransferase G9a(G9a)	GO:0000122~negative regulation of transcription by RNA polymerase II	GO:0044218~other organism cell membrane	GO:0042054~histone methyltransferase activity
MN	8032474	histone-lysine N-methyltransferase G9a(G9a)	GO:0000122~negative regulation of transcription by RNA polymerase II	GO:0044218~other organism cell membrane	GO:0046974~histone H3K9 methyltransferase activity
MN	8032474	histone-lysine N-methyltransferase G9a(G9a)	GO:0000122~negative regulation of transcription by RNA polymerase II	GO:0044218~other organism cell membrane	GO:0090729~toxin activity
MN	8032474	histone-lysine N-methyltransferase G9a(G9a)	GO:0000122~negative regulation of transcription by RNA polymerase II	GO:0044231~host cell presynaptic membrane	GO:0002039~p53 binding
MN	8032474	histone-lysine N-methyltransferase G9a(G9a)	GO:0000122~negative regulation of transcription by RNA polymerase II	GO:0044231~host cell presynaptic membrane	GO:0008270~zinc ion binding
MN	8032474	histone-lysine N-methyltransferase G9a(G9a)	GO:0000122~negative regulation of transcription by RNA polymerase II	GO:0044231~host cell presynaptic membrane	GO:0016279~protein-lysine N-methyltransferase activity
MN	8032474	histone-lysine N-methyltransferase G9a(G9a)	GO:0000122~negative regulation of transcription by RNA polymerase II	GO:0044231~host cell presynaptic membrane	GO:0042054~histone methyltransferase activity
MN	8032474	histone-lysine N-methyltransferase G9a(G9a)	GO:0000122~negative regulation of transcription by RNA polymerase II	GO:0044231~host cell presynaptic membrane	GO:0046974~histone H3K9 methyltransferase activity
MN	8032474	histone-lysine N-methyltransferase G9a(G9a)	GO:0000122~negative regulation of transcription by RNA polymerase II	GO:0044231~host cell presynaptic membrane	GO:0090729~toxin activity
MN	8032474	histone-lysine N-methyltransferase G9a(G9a)	GO:0006887~exocytosis	GO:0000785~chromatin	GO:0002039~p53 binding
MN	8032474	histone-lysine N-methyltransferase G9a(G9a)	GO:0006887~exocytosis	GO:0000785~chromatin	GO:0008270~zinc ion binding
MN	8032474	histone-lysine N-methyltransferase G9a(G9a)	GO:0006887~exocytosis	GO:0000785~chromatin	GO:0016279~protein-lysine N-methyltransferase activity
MN	8032474	histone-lysine N-methyltransferase G9a(G9a)	GO:0006887~exocytosis	GO:0000785~chromatin	GO:0042054~histone methyltransferase activity
MN	8032474	histone-lysine N-methyltransferase G9a(G9a)	GO:0006887~exocytosis	GO:0000785~chromatin	GO:0046974~histone H3K9 methyltransferase activity
MN	8032474	histone-lysine N-methyltransferase G9a(G9a)	GO:0006887~exocytosis	GO:0000785~chromatin	GO:0090729~toxin activity
MN	8032474	histone-lysine N-methyltransferase G9a(G9a)	GO:0006887~exocytosis	GO:0005634~nucleus	GO:0002039~p53 binding
MN	8032474	histone-lysine N-methyltransferase G9a(G9a)	GO:0006887~exocytosis	GO:0005634~nucleus	GO:0008270~zinc ion binding
MN	8032474	histone-lysine N-methyltransferase G9a(G9a)	GO:0006887~exocytosis	GO:0005634~nucleus	GO:0016279~protein-lysine N-methyltransferase activity
MN	8032474	histone-lysine N-methyltransferase G9a(G9a)	GO:0006887~exocytosis	GO:0005634~nucleus	GO:0042054~histone methyltransferase activity
MN	8032474	histone-lysine N-methyltransferase G9a(G9a)	GO:0006887~exocytosis	GO:0005634~nucleus	GO:0046974~histone H3K9 methyltransferase activity
MN	8032474	histone-lysine N-methyltransferase G9a(G9a)	GO:0006887~exocytosis	GO:0005634~nucleus	GO:0090729~toxin activity
MN	8032474	histone-lysine N-methyltransferase G9a(G9a)	GO:0006887~exocytosis	GO:0005886~plasma membrane	GO:0002039~p53 binding
MN	8032474	histone-lysine N-methyltransferase G9a(G9a)	GO:0006887~exocytosis	GO:0005886~plasma membrane	GO:0008270~zinc ion binding
MN	8032474	histone-lysine N-methyltransferase G9a(G9a)	GO:0006887~exocytosis	GO:0005886~plasma membrane	GO:0016279~protein-lysine N-methyltransferase activity
MN	8032474	histone-lysine N-methyltransferase G9a(G9a)	GO:0006887~exocytosis	GO:0005886~plasma membrane	GO:0042054~histone methyltransferase activity
MN	8032474	histone-lysine N-methyltransferase G9a(G9a)	GO:0006887~exocytosis	GO:0005886~plasma membrane	GO:0046974~histone H3K9 methyltransferase activity
MN	8032474	histone-lysine N-methyltransferase G9a(G9a)	GO:0006887~exocytosis	GO:0005886~plasma membrane	GO:0090729~toxin activity
MN	8032474	histone-lysine N-methyltransferase G9a(G9a)	GO:0006887~exocytosis	GO:0044218~other organism cell membrane	GO:0002039~p53 binding
MN	8032474	histone-lysine N-methyltransferase G9a(G9a)	GO:0006887~exocytosis	GO:0044218~other organism cell membrane	GO:0008270~zinc ion binding
MN	8032474	histone-lysine N-methyltransferase G9a(G9a)	GO:0006887~exocytosis	GO:0044218~other organism cell membrane	GO:0016279~protein-lysine N-methyltransferase activity
MN	8032474	histone-lysine N-methyltransferase G9a(G9a)	GO:0006887~exocytosis	GO:0044218~other organism cell membrane	GO:0042054~histone methyltransferase activity
MN	8032474	histone-lysine N-methyltransferase G9a(G9a)	GO:0006887~exocytosis	GO:0044218~other organism cell membrane	GO:0046974~histone H3K9 methyltransferase activity
MN	8032474	histone-lysine N-methyltransferase G9a(G9a)	GO:0006887~exocytosis	GO:0044218~other organism cell membrane	GO:0090729~toxin activity
MN	8032474	histone-lysine N-methyltransferase G9a(G9a)	GO:0006887~exocytosis	GO:0044231~host cell presynaptic membrane	GO:0002039~p53 binding
MN	8032474	histone-lysine N-methyltransferase G9a(G9a)	GO:0006887~exocytosis	GO:0044231~host cell presynaptic membrane	GO:0008270~zinc ion binding
MN	8032474	histone-lysine N-methyltransferase G9a(G9a)	GO:0006887~exocytosis	GO:0044231~host cell presynaptic membrane	GO:0016279~protein-lysine N-methyltransferase activity
MN	8032474	histone-lysine N-methyltransferase G9a(G9a)	GO:0006887~exocytosis	GO:0044231~host cell presynaptic membrane	GO:0042054~histone methyltransferase activity
MN	8032474	histone-lysine N-methyltransferase G9a(G9a)	GO:0006887~exocytosis	GO:0044231~host cell presynaptic membrane	GO:0046974~histone H3K9 methyltransferase activity
MN	8032474	histone-lysine N-methyltransferase G9a(G9a)	GO:0006887~exocytosis	GO:0044231~host cell presynaptic membrane	GO:0090729~toxin activity
MN	8032474	histone-lysine N-methyltransferase G9a(G9a)	GO:0032259~methylation	GO:0000785~chromatin	GO:0002039~p53 binding
MN	8032474	histone-lysine N-methyltransferase G9a(G9a)	GO:0032259~methylation	GO:0000785~chromatin	GO:0008270~zinc ion binding
MN	8032474	histone-lysine N-methyltransferase G9a(G9a)	GO:0032259~methylation	GO:0000785~chromatin	GO:0016279~protein-lysine N-methyltransferase activity
MN	8032474	histone-lysine N-methyltransferase G9a(G9a)	GO:0032259~methylation	GO:0000785~chromatin	GO:0042054~histone methyltransferase activity
MN	8032474	histone-lysine N-methyltransferase G9a(G9a)	GO:0032259~methylation	GO:0000785~chromatin	GO:0046974~histone H3K9 methyltransferase activity
MN	8032474	histone-lysine N-methyltransferase G9a(G9a)	GO:0032259~methylation	GO:0000785~chromatin	GO:0090729~toxin activity
MN	8032474	histone-lysine N-methyltransferase G9a(G9a)	GO:0032259~methylation	GO:0005634~nucleus	GO:0002039~p53 binding
MN	8032474	histone-lysine N-methyltransferase G9a(G9a)	GO:0032259~methylation	GO:0005634~nucleus	GO:0008270~zinc ion binding
MN	8032474	histone-lysine N-methyltransferase G9a(G9a)	GO:0032259~methylation	GO:0005634~nucleus	GO:0016279~protein-lysine N-methyltransferase activity
MN	8032474	histone-lysine N-methyltransferase G9a(G9a)	GO:0032259~methylation	GO:0005634~nucleus	GO:0042054~histone methyltransferase activity
MN	8032474	histone-lysine N-methyltransferase G9a(G9a)	GO:0032259~methylation	GO:0005634~nucleus	GO:0046974~histone H3K9 methyltransferase activity
MN	8032474	histone-lysine N-methyltransferase G9a(G9a)	GO:0032259~methylation	GO:0005634~nucleus	GO:0090729~toxin activity
MN	8032474	histone-lysine N-methyltransferase G9a(G9a)	GO:0032259~methylation	GO:0005886~plasma membrane	GO:0002039~p53 binding
MN	8032474	histone-lysine N-methyltransferase G9a(G9a)	GO:0032259~methylation	GO:0005886~plasma membrane	GO:0008270~zinc ion binding
MN	8032474	histone-lysine N-methyltransferase G9a(G9a)	GO:0032259~methylation	GO:0005886~plasma membrane	GO:0016279~protein-lysine N-methyltransferase activity
MN	8032474	histone-lysine N-methyltransferase G9a(G9a)	GO:0032259~methylation	GO:0005886~plasma membrane	GO:0042054~histone methyltransferase activity
MN	8032474	histone-lysine N-methyltransferase G9a(G9a)	GO:0032259~methylation	GO:0005886~plasma membrane	GO:0046974~histone H3K9 methyltransferase activity
MN	8032474	histone-lysine N-methyltransferase G9a(G9a)	GO:0032259~methylation	GO:0005886~plasma membrane	GO:0090729~toxin activity
MN	8032474	histone-lysine N-methyltransferase G9a(G9a)	GO:0032259~methylation	GO:0044218~other organism cell membrane	GO:0002039~p53 binding
MN	8032474	histone-lysine N-methyltransferase G9a(G9a)	GO:0032259~methylation	GO:0044218~other organism cell membrane	GO:0008270~zinc ion binding
MN	8032474	histone-lysine N-methyltransferase G9a(G9a)	GO:0032259~methylation	GO:0044218~other organism cell membrane	GO:0016279~protein-lysine N-methyltransferase activity
MN	8032474	histone-lysine N-methyltransferase G9a(G9a)	GO:0032259~methylation	GO:0044218~other organism cell membrane	GO:0042054~histone methyltransferase activity
MN	8032474	histone-lysine N-methyltransferase G9a(G9a)	GO:0032259~methylation	GO:0044218~other organism cell membrane	GO:0046974~histone H3K9 methyltransferase activity
MN	8032474	histone-lysine N-methyltransferase G9a(G9a)	GO:0032259~methylation	GO:0044218~other organism cell membrane	GO:0090729~toxin activity
MN	8032474	histone-lysine N-methyltransferase G9a(G9a)	GO:0032259~methylation	GO:0044231~host cell presynaptic membrane	GO:0002039~p53 binding
MN	8032474	histone-lysine N-methyltransferase G9a(G9a)	GO:0032259~methylation	GO:0044231~host cell presynaptic membrane	GO:0008270~zinc ion binding
MN	8032474	histone-lysine N-methyltransferase G9a(G9a)	GO:0032259~methylation	GO:0044231~host cell presynaptic membrane	GO:0016279~protein-lysine N-methyltransferase activity
MN	8032474	histone-lysine N-methyltransferase G9a(G9a)	GO:0032259~methylation	GO:0044231~host cell presynaptic membrane	GO:0042054~histone methyltransferase activity
MN	8032474	histone-lysine N-methyltransferase G9a(G9a)	GO:0032259~methylation	GO:0044231~host cell presynaptic membrane	GO:0046974~histone H3K9 methyltransferase activity
MN	8032474	histone-lysine N-methyltransferase G9a(G9a)	GO:0032259~methylation	GO:0044231~host cell presynaptic membrane	GO:0090729~toxin activity
MN	8032612	A-kinase anchor protein 1, mitochondrial(LOC8032612)	GO:0010468~regulation of gene expression	GO:0005739~mitochondrion	GO:0003723~RNA binding
MN	8032612	A-kinase anchor protein 1, mitochondrial(LOC8032612)	GO:0010468~regulation of gene expression	GO:0005739~mitochondrion	GO:0016301~kinase activity
MN	8032612	A-kinase anchor protein 1, mitochondrial(LOC8032612)	GO:0010468~regulation of gene expression	GO:0005739~mitochondrion	GO:0034237~protein kinase A regulatory subunit binding
MN	8032612	A-kinase anchor protein 1, mitochondrial(LOC8032612)	GO:0010468~regulation of gene expression	GO:0016020~membrane	GO:0003723~RNA binding
MN	8032612	A-kinase anchor protein 1, mitochondrial(LOC8032612)	GO:0010468~regulation of gene expression	GO:0016020~membrane	GO:0016301~kinase activity
MN	8032612	A-kinase anchor protein 1, mitochondrial(LOC8032612)	GO:0010468~regulation of gene expression	GO:0016020~membrane	GO:0034237~protein kinase A regulatory subunit binding
MN	8032612	A-kinase anchor protein 1, mitochondrial(LOC8032612)	GO:0016310~phosphorylation	GO:0005739~mitochondrion	GO:0003723~RNA binding
MN	8032612	A-kinase anchor protein 1, mitochondrial(LOC8032612)	GO:0016310~phosphorylation	GO:0005739~mitochondrion	GO:0016301~kinase activity
MN	8032612	A-kinase anchor protein 1, mitochondrial(LOC8032612)	GO:0016310~phosphorylation	GO:0005739~mitochondrion	GO:0034237~protein kinase A regulatory subunit binding
MN	8032612	A-kinase anchor protein 1, mitochondrial(LOC8032612)	GO:0016310~phosphorylation	GO:0016020~membrane	GO:0003723~RNA binding
MN	8032612	A-kinase anchor protein 1, mitochondrial(LOC8032612)	GO:0016310~phosphorylation	GO:0016020~membrane	GO:0016301~kinase activity
MN	8032612	A-kinase anchor protein 1, mitochondrial(LOC8032612)	GO:0016310~phosphorylation	GO:0016020~membrane	GO:0034237~protein kinase A regulatory subunit binding
MN	8032653	mind bomb 1(mib1)	GO:0006887~exocytosis	GO:0005737~cytoplasm	GO:0004842~ubiquitin-protein transferase activity
MN	8032653	mind bomb 1(mib1)	GO:0006887~exocytosis	GO:0005737~cytoplasm	GO:0005515~protein binding
MN	8032653	mind bomb 1(mib1)	GO:0006887~exocytosis	GO:0005737~cytoplasm	GO:0008270~zinc ion binding
MN	8032653	mind bomb 1(mib1)	GO:0006887~exocytosis	GO:0005737~cytoplasm	GO:0090729~toxin activity
MN	8032653	mind bomb 1(mib1)	GO:0006887~exocytosis	GO:0005886~plasma membrane	GO:0004842~ubiquitin-protein transferase activity
MN	8032653	mind bomb 1(mib1)	GO:0006887~exocytosis	GO:0005886~plasma membrane	GO:0005515~protein binding
MN	8032653	mind bomb 1(mib1)	GO:0006887~exocytosis	GO:0005886~plasma membrane	GO:0008270~zinc ion binding
MN	8032653	mind bomb 1(mib1)	GO:0006887~exocytosis	GO:0005886~plasma membrane	GO:0090729~toxin activity
MN	8032653	mind bomb 1(mib1)	GO:0006887~exocytosis	GO:0044218~other organism cell membrane	GO:0004842~ubiquitin-protein transferase activity
MN	8032653	mind bomb 1(mib1)	GO:0006887~exocytosis	GO:0044218~other organism cell membrane	GO:0005515~protein binding
MN	8032653	mind bomb 1(mib1)	GO:0006887~exocytosis	GO:0044218~other organism cell membrane	GO:0008270~zinc ion binding
MN	8032653	mind bomb 1(mib1)	GO:0006887~exocytosis	GO:0044218~other organism cell membrane	GO:0090729~toxin activity
MN	8032653	mind bomb 1(mib1)	GO:0006887~exocytosis	GO:0044231~host cell presynaptic membrane	GO:0004842~ubiquitin-protein transferase activity
MN	8032653	mind bomb 1(mib1)	GO:0006887~exocytosis	GO:0044231~host cell presynaptic membrane	GO:0005515~protein binding
MN	8032653	mind bomb 1(mib1)	GO:0006887~exocytosis	GO:0044231~host cell presynaptic membrane	GO:0008270~zinc ion binding
MN	8032653	mind bomb 1(mib1)	GO:0006887~exocytosis	GO:0044231~host cell presynaptic membrane	GO:0090729~toxin activity
MN	8032653	mind bomb 1(mib1)	GO:0006897~endocytosis	GO:0005737~cytoplasm	GO:0004842~ubiquitin-protein transferase activity
MN	8032653	mind bomb 1(mib1)	GO:0006897~endocytosis	GO:0005737~cytoplasm	GO:0005515~protein binding
MN	8032653	mind bomb 1(mib1)	GO:0006897~endocytosis	GO:0005737~cytoplasm	GO:0008270~zinc ion binding
MN	8032653	mind bomb 1(mib1)	GO:0006897~endocytosis	GO:0005737~cytoplasm	GO:0090729~toxin activity
MN	8032653	mind bomb 1(mib1)	GO:0006897~endocytosis	GO:0005886~plasma membrane	GO:0004842~ubiquitin-protein transferase activity
MN	8032653	mind bomb 1(mib1)	GO:0006897~endocytosis	GO:0005886~plasma membrane	GO:0005515~protein binding
MN	8032653	mind bomb 1(mib1)	GO:0006897~endocytosis	GO:0005886~plasma membrane	GO:0008270~zinc ion binding
MN	8032653	mind bomb 1(mib1)	GO:0006897~endocytosis	GO:0005886~plasma membrane	GO:0090729~toxin activity
MN	8032653	mind bomb 1(mib1)	GO:0006897~endocytosis	GO:0044218~other organism cell membrane	GO:0004842~ubiquitin-protein transferase activity
MN	8032653	mind bomb 1(mib1)	GO:0006897~endocytosis	GO:0044218~other organism cell membrane	GO:0005515~protein binding
MN	8032653	mind bomb 1(mib1)	GO:0006897~endocytosis	GO:0044218~other organism cell membrane	GO:0008270~zinc ion binding
MN	8032653	mind bomb 1(mib1)	GO:0006897~endocytosis	GO:0044218~other organism cell membrane	GO:0090729~toxin activity
MN	8032653	mind bomb 1(mib1)	GO:0006897~endocytosis	GO:0044231~host cell presynaptic membrane	GO:0004842~ubiquitin-protein transferase activity
MN	8032653	mind bomb 1(mib1)	GO:0006897~endocytosis	GO:0044231~host cell presynaptic membrane	GO:0005515~protein binding
MN	8032653	mind bomb 1(mib1)	GO:0006897~endocytosis	GO:0044231~host cell presynaptic membrane	GO:0008270~zinc ion binding
MN	8032653	mind bomb 1(mib1)	GO:0006897~endocytosis	GO:0044231~host cell presynaptic membrane	GO:0090729~toxin activity
MN	8032653	mind bomb 1(mib1)	GO:0007219~Notch signaling pathway	GO:0005737~cytoplasm	GO:0004842~ubiquitin-protein transferase activity
MN	8032653	mind bomb 1(mib1)	GO:0007219~Notch signaling pathway	GO:0005737~cytoplasm	GO:0005515~protein binding
MN	8032653	mind bomb 1(mib1)	GO:0007219~Notch signaling pathway	GO:0005737~cytoplasm	GO:0008270~zinc ion binding
MN	8032653	mind bomb 1(mib1)	GO:0007219~Notch signaling pathway	GO:0005737~cytoplasm	GO:0090729~toxin activity
MN	8032653	mind bomb 1(mib1)	GO:0007219~Notch signaling pathway	GO:0005886~plasma membrane	GO:0004842~ubiquitin-protein transferase activity
MN	8032653	mind bomb 1(mib1)	GO:0007219~Notch signaling pathway	GO:0005886~plasma membrane	GO:0005515~protein binding
MN	8032653	mind bomb 1(mib1)	GO:0007219~Notch signaling pathway	GO:0005886~plasma membrane	GO:0008270~zinc ion binding
MN	8032653	mind bomb 1(mib1)	GO:0007219~Notch signaling pathway	GO:0005886~plasma membrane	GO:0090729~toxin activity
MN	8032653	mind bomb 1(mib1)	GO:0007219~Notch signaling pathway	GO:0044218~other organism cell membrane	GO:0004842~ubiquitin-protein transferase activity
MN	8032653	mind bomb 1(mib1)	GO:0007219~Notch signaling pathway	GO:0044218~other organism cell membrane	GO:0005515~protein binding
MN	8032653	mind bomb 1(mib1)	GO:0007219~Notch signaling pathway	GO:0044218~other organism cell membrane	GO:0008270~zinc ion binding
MN	8032653	mind bomb 1(mib1)	GO:0007219~Notch signaling pathway	GO:0044218~other organism cell membrane	GO:0090729~toxin activity
MN	8032653	mind bomb 1(mib1)	GO:0007219~Notch signaling pathway	GO:0044231~host cell presynaptic membrane	GO:0004842~ubiquitin-protein transferase activity
MN	8032653	mind bomb 1(mib1)	GO:0007219~Notch signaling pathway	GO:0044231~host cell presynaptic membrane	GO:0005515~protein binding
MN	8032653	mind bomb 1(mib1)	GO:0007219~Notch signaling pathway	GO:0044231~host cell presynaptic membrane	GO:0008270~zinc ion binding
MN	8032653	mind bomb 1(mib1)	GO:0007219~Notch signaling pathway	GO:0044231~host cell presynaptic membrane	GO:0090729~toxin activity
MN	8032653	mind bomb 1(mib1)	GO:0016567~protein ubiquitination	GO:0005737~cytoplasm	GO:0004842~ubiquitin-protein transferase activity
MN	8032653	mind bomb 1(mib1)	GO:0016567~protein ubiquitination	GO:0005737~cytoplasm	GO:0005515~protein binding
MN	8032653	mind bomb 1(mib1)	GO:0016567~protein ubiquitination	GO:0005737~cytoplasm	GO:0008270~zinc ion binding
MN	8032653	mind bomb 1(mib1)	GO:0016567~protein ubiquitination	GO:0005737~cytoplasm	GO:0090729~toxin activity
MN	8032653	mind bomb 1(mib1)	GO:0016567~protein ubiquitination	GO:0005886~plasma membrane	GO:0004842~ubiquitin-protein transferase activity
MN	8032653	mind bomb 1(mib1)	GO:0016567~protein ubiquitination	GO:0005886~plasma membrane	GO:0005515~protein binding
MN	8032653	mind bomb 1(mib1)	GO:0016567~protein ubiquitination	GO:0005886~plasma membrane	GO:0008270~zinc ion binding
MN	8032653	mind bomb 1(mib1)	GO:0016567~protein ubiquitination	GO:0005886~plasma membrane	GO:0090729~toxin activity
MN	8032653	mind bomb 1(mib1)	GO:0016567~protein ubiquitination	GO:0044218~other organism cell membrane	GO:0004842~ubiquitin-protein transferase activity
MN	8032653	mind bomb 1(mib1)	GO:0016567~protein ubiquitination	GO:0044218~other organism cell membrane	GO:0005515~protein binding
MN	8032653	mind bomb 1(mib1)	GO:0016567~protein ubiquitination	GO:0044218~other organism cell membrane	GO:0008270~zinc ion binding
MN	8032653	mind bomb 1(mib1)	GO:0016567~protein ubiquitination	GO:0044218~other organism cell membrane	GO:0090729~toxin activity
MN	8032653	mind bomb 1(mib1)	GO:0016567~protein ubiquitination	GO:0044231~host cell presynaptic membrane	GO:0004842~ubiquitin-protein transferase activity
MN	8032653	mind bomb 1(mib1)	GO:0016567~protein ubiquitination	GO:0044231~host cell presynaptic membrane	GO:0005515~protein binding
MN	8032653	mind bomb 1(mib1)	GO:0016567~protein ubiquitination	GO:0044231~host cell presynaptic membrane	GO:0008270~zinc ion binding
MN	8032653	mind bomb 1(mib1)	GO:0016567~protein ubiquitination	GO:0044231~host cell presynaptic membrane	GO:0090729~toxin activity
MN	8032706	sulfotransferase 1C2(LOC8032706)	GO:0051923~sulfation	GO:0005737~cytoplasm	GO:0004027~alcohol sulfotransferase activity
MN	8032706	sulfotransferase 1C2(LOC8032706)	GO:0051923~sulfation	GO:0005737~cytoplasm	GO:0008146~sulfotransferase activity
MN	8032719	acetylcholinesterase-1(LOC8032719)	GO:0006581~acetylcholine catabolic process	GO:0005615~extracellular space	GO:0003990~acetylcholinesterase activity
MN	8032719	acetylcholinesterase-1(LOC8032719)	GO:0006581~acetylcholine catabolic process	GO:0005886~plasma membrane	GO:0003990~acetylcholinesterase activity
MN	8032719	acetylcholinesterase-1(LOC8032719)	GO:0019695~choline metabolic process	GO:0005615~extracellular space	GO:0003990~acetylcholinesterase activity
MN	8032719	acetylcholinesterase-1(LOC8032719)	GO:0019695~choline metabolic process	GO:0005886~plasma membrane	GO:0003990~acetylcholinesterase activity
MN	8032777	mitochondrial tRNA-specific 2-thiouridylase 1(LOC8032777)	GO:0002143~tRNA wobble position uridine thiolation	GO:0005739~mitochondrion	GO:0000049~tRNA binding
MN	8032777	mitochondrial tRNA-specific 2-thiouridylase 1(LOC8032777)	GO:0002143~tRNA wobble position uridine thiolation	GO:0005739~mitochondrion	GO:0005524~ATP binding
MN	8032777	mitochondrial tRNA-specific 2-thiouridylase 1(LOC8032777)	GO:0002143~tRNA wobble position uridine thiolation	GO:0005739~mitochondrion	GO:0008168~methyltransferase activity
MN	8032777	mitochondrial tRNA-specific 2-thiouridylase 1(LOC8032777)	GO:0002143~tRNA wobble position uridine thiolation	GO:0005739~mitochondrion	GO:0016783~sulfurtransferase activity
MN	8032777	mitochondrial tRNA-specific 2-thiouridylase 1(LOC8032777)	GO:0002143~tRNA wobble position uridine thiolation	GO:0005739~mitochondrion	GO:0061708~tRNA-5-taurinomethyluridine 2-sulfurtransferase
MN	8032777	mitochondrial tRNA-specific 2-thiouridylase 1(LOC8032777)	GO:0032259~methylation	GO:0005739~mitochondrion	GO:0000049~tRNA binding
MN	8032777	mitochondrial tRNA-specific 2-thiouridylase 1(LOC8032777)	GO:0032259~methylation	GO:0005739~mitochondrion	GO:0005524~ATP binding
MN	8032777	mitochondrial tRNA-specific 2-thiouridylase 1(LOC8032777)	GO:0032259~methylation	GO:0005739~mitochondrion	GO:0008168~methyltransferase activity
MN	8032777	mitochondrial tRNA-specific 2-thiouridylase 1(LOC8032777)	GO:0032259~methylation	GO:0005739~mitochondrion	GO:0016783~sulfurtransferase activity
MN	8032777	mitochondrial tRNA-specific 2-thiouridylase 1(LOC8032777)	GO:0032259~methylation	GO:0005739~mitochondrion	GO:0061708~tRNA-5-taurinomethyluridine 2-sulfurtransferase
MN	8032832	dynactin subunit 1(LOC8032832)	GO:0000132~establishment of mitotic spindle orientation	GO:0000776~kinetochore	GO:0051010~microtubule plus-end binding
MN	8032832	dynactin subunit 1(LOC8032832)	GO:0000132~establishment of mitotic spindle orientation	GO:0000922~spindle pole	GO:0051010~microtubule plus-end binding
MN	8032832	dynactin subunit 1(LOC8032832)	GO:0000132~establishment of mitotic spindle orientation	GO:0005634~nucleus	GO:0051010~microtubule plus-end binding
MN	8032832	dynactin subunit 1(LOC8032832)	GO:0000132~establishment of mitotic spindle orientation	GO:0005737~cytoplasm	GO:0051010~microtubule plus-end binding
MN	8032832	dynactin subunit 1(LOC8032832)	GO:0000132~establishment of mitotic spindle orientation	GO:0030286~dynein complex	GO:0051010~microtubule plus-end binding
MN	8032832	dynactin subunit 1(LOC8032832)	GO:0000132~establishment of mitotic spindle orientation	GO:0030424~axon	GO:0051010~microtubule plus-end binding
MN	8032832	dynactin subunit 1(LOC8032832)	GO:0000132~establishment of mitotic spindle orientation	GO:0035371~microtubule plus-end	GO:0051010~microtubule plus-end binding
MN	8032832	dynactin subunit 1(LOC8032832)	GO:0000132~establishment of mitotic spindle orientation	GO:0051286~cell tip	GO:0051010~microtubule plus-end binding
MN	8032832	dynactin subunit 1(LOC8032832)	GO:0031122~cytoplasmic microtubule organization	GO:0000776~kinetochore	GO:0051010~microtubule plus-end binding
MN	8032832	dynactin subunit 1(LOC8032832)	GO:0031122~cytoplasmic microtubule organization	GO:0000922~spindle pole	GO:0051010~microtubule plus-end binding
MN	8032832	dynactin subunit 1(LOC8032832)	GO:0031122~cytoplasmic microtubule organization	GO:0005634~nucleus	GO:0051010~microtubule plus-end binding
MN	8032832	dynactin subunit 1(LOC8032832)	GO:0031122~cytoplasmic microtubule organization	GO:0005737~cytoplasm	GO:0051010~microtubule plus-end binding
MN	8032832	dynactin subunit 1(LOC8032832)	GO:0031122~cytoplasmic microtubule organization	GO:0030286~dynein complex	GO:0051010~microtubule plus-end binding
MN	8032832	dynactin subunit 1(LOC8032832)	GO:0031122~cytoplasmic microtubule organization	GO:0030424~axon	GO:0051010~microtubule plus-end binding
MN	8032832	dynactin subunit 1(LOC8032832)	GO:0031122~cytoplasmic microtubule organization	GO:0035371~microtubule plus-end	GO:0051010~microtubule plus-end binding
MN	8032832	dynactin subunit 1(LOC8032832)	GO:0031122~cytoplasmic microtubule organization	GO:0051286~cell tip	GO:0051010~microtubule plus-end binding
MN	8032963	centromere protein S(LOC8032963)	GO:0000712~resolution of meiotic recombination intermediates	GO:0043240~Fanconi anaemia nuclear complex	GO:0003677~DNA binding
MN	8032963	centromere protein S(LOC8032963)	GO:0000712~resolution of meiotic recombination intermediates	GO:0043240~Fanconi anaemia nuclear complex	GO:0003682~chromatin binding
MN	8032963	centromere protein S(LOC8032963)	GO:0000712~resolution of meiotic recombination intermediates	GO:0043240~Fanconi anaemia nuclear complex	GO:0046982~protein heterodimerization activity
MN	8032963	centromere protein S(LOC8032963)	GO:0000712~resolution of meiotic recombination intermediates	GO:0071821~FANCM-MHF complex	GO:0003677~DNA binding
MN	8032963	centromere protein S(LOC8032963)	GO:0000712~resolution of meiotic recombination intermediates	GO:0071821~FANCM-MHF complex	GO:0003682~chromatin binding
MN	8032963	centromere protein S(LOC8032963)	GO:0000712~resolution of meiotic recombination intermediates	GO:0071821~FANCM-MHF complex	GO:0046982~protein heterodimerization activity
MN	8032963	centromere protein S(LOC8032963)	GO:0006281~DNA repair	GO:0043240~Fanconi anaemia nuclear complex	GO:0003677~DNA binding
MN	8032963	centromere protein S(LOC8032963)	GO:0006281~DNA repair	GO:0043240~Fanconi anaemia nuclear complex	GO:0003682~chromatin binding
MN	8032963	centromere protein S(LOC8032963)	GO:0006281~DNA repair	GO:0043240~Fanconi anaemia nuclear complex	GO:0046982~protein heterodimerization activity
MN	8032963	centromere protein S(LOC8032963)	GO:0006281~DNA repair	GO:0071821~FANCM-MHF complex	GO:0003677~DNA binding
MN	8032963	centromere protein S(LOC8032963)	GO:0006281~DNA repair	GO:0071821~FANCM-MHF complex	GO:0003682~chromatin binding
MN	8032963	centromere protein S(LOC8032963)	GO:0006281~DNA repair	GO:0071821~FANCM-MHF complex	GO:0046982~protein heterodimerization activity
MN	8032963	centromere protein S(LOC8032963)	GO:0031297~replication fork processing	GO:0043240~Fanconi anaemia nuclear complex	GO:0003677~DNA binding
MN	8032963	centromere protein S(LOC8032963)	GO:0031297~replication fork processing	GO:0043240~Fanconi anaemia nuclear complex	GO:0003682~chromatin binding
MN	8032963	centromere protein S(LOC8032963)	GO:0031297~replication fork processing	GO:0043240~Fanconi anaemia nuclear complex	GO:0046982~protein heterodimerization activity
MN	8032963	centromere protein S(LOC8032963)	GO:0031297~replication fork processing	GO:0071821~FANCM-MHF complex	GO:0003677~DNA binding
MN	8032963	centromere protein S(LOC8032963)	GO:0031297~replication fork processing	GO:0071821~FANCM-MHF complex	GO:0003682~chromatin binding
MN	8032963	centromere protein S(LOC8032963)	GO:0031297~replication fork processing	GO:0071821~FANCM-MHF complex	GO:0046982~protein heterodimerization activity
MN	8032967	peroxisomal biogenesis factor 19(LOC8032967)	GO:0045046~protein import into peroxisome membrane	GO:0005777~peroxisome	GO:0033328~peroxisome membrane targeting sequence binding
MN	8032967	peroxisomal biogenesis factor 19(LOC8032967)	GO:0045046~protein import into peroxisome membrane	GO:0005778~peroxisomal membrane	GO:0033328~peroxisome membrane targeting sequence binding
MN	8033033	multidrug resistance-associated protein 1(LOC8033033)	GO:0055085~transmembrane transport	GO:0016020~membrane	GO:0005524~ATP binding
MN	8033033	multidrug resistance-associated protein 1(LOC8033033)	GO:0055085~transmembrane transport	GO:0016020~membrane	GO:0016887~ATP hydrolysis activity
MN	8033033	multidrug resistance-associated protein 1(LOC8033033)	GO:0055085~transmembrane transport	GO:0016020~membrane	GO:0140359~ABC-type transporter activity
MN	8033116	DNA repair protein XRCC1(XRCC1)	GO:0000012~single strand break repair	GO:0005634~nucleus	GO:0003684~damaged DNA binding
MN	8033116	DNA repair protein XRCC1(XRCC1)	GO:0006284~base-excision repair	GO:0005634~nucleus	GO:0003684~damaged DNA binding
MN	8033116	DNA repair protein XRCC1(XRCC1)	GO:0006303~double-strand break repair via nonhomologous end joining	GO:0005634~nucleus	GO:0003684~damaged DNA binding
MN	8033145	cholinesterase(LOC8033145)	GO:0006581~acetylcholine catabolic process	GO:0005615~extracellular space	GO:0003990~acetylcholinesterase activity
MN	8033145	cholinesterase(LOC8033145)	GO:0006581~acetylcholine catabolic process	GO:0005886~plasma membrane	GO:0003990~acetylcholinesterase activity
MN	8033145	cholinesterase(LOC8033145)	GO:0019695~choline metabolic process	GO:0005615~extracellular space	GO:0003990~acetylcholinesterase activity
MN	8033145	cholinesterase(LOC8033145)	GO:0019695~choline metabolic process	GO:0005886~plasma membrane	GO:0003990~acetylcholinesterase activity
MN	8033456	Ig-like and fibronectin type-III domain-containing protein 1(LOC8033456)	GO:0007411~axon guidance	GO:0005886~plasma membrane	GO:0005515~protein binding
MN	8033456	Ig-like and fibronectin type-III domain-containing protein 1(LOC8033456)	GO:0007411~axon guidance	GO:0005886~plasma membrane	GO:0098632~cell-cell adhesion mediator activity
MN	8033456	Ig-like and fibronectin type-III domain-containing protein 1(LOC8033456)	GO:0007411~axon guidance	GO:0030424~axon	GO:0005515~protein binding
MN	8033456	Ig-like and fibronectin type-III domain-containing protein 1(LOC8033456)	GO:0007411~axon guidance	GO:0030424~axon	GO:0098632~cell-cell adhesion mediator activity
MN	8033456	Ig-like and fibronectin type-III domain-containing protein 1(LOC8033456)	GO:0007420~brain development	GO:0005886~plasma membrane	GO:0005515~protein binding
MN	8033456	Ig-like and fibronectin type-III domain-containing protein 1(LOC8033456)	GO:0007420~brain development	GO:0005886~plasma membrane	GO:0098632~cell-cell adhesion mediator activity
MN	8033456	Ig-like and fibronectin type-III domain-containing protein 1(LOC8033456)	GO:0007420~brain development	GO:0030424~axon	GO:0005515~protein binding
MN	8033456	Ig-like and fibronectin type-III domain-containing protein 1(LOC8033456)	GO:0007420~brain development	GO:0030424~axon	GO:0098632~cell-cell adhesion mediator activity
MN	8033466	uncharacterized LOC8033466(LOC8033466)	GO:0000122~negative regulation of transcription by RNA polymerase II	GO:0034967~Set3 complex	GO:0003677~DNA binding
MN	8033466	uncharacterized LOC8033466(LOC8033466)	GO:0000122~negative regulation of transcription by RNA polymerase II	GO:0034967~Set3 complex	GO:0003714~transcription corepressor activity
MN	8033466	uncharacterized LOC8033466(LOC8033466)	GO:0006357~regulation of transcription by RNA polymerase II	GO:0034967~Set3 complex	GO:0003677~DNA binding
MN	8033466	uncharacterized LOC8033466(LOC8033466)	GO:0006357~regulation of transcription by RNA polymerase II	GO:0034967~Set3 complex	GO:0003714~transcription corepressor activity
MN	8033507	uncharacterized LOC8033507(LOC8033507)	GO:0060395~SMAD protein signal transduction	GO:0005576~extracellular region	GO:0005125~cytokine activity
MN	8033507	uncharacterized LOC8033507(LOC8033507)	GO:0060395~SMAD protein signal transduction	GO:0005576~extracellular region	GO:0008083~growth factor activity
MN	8033507	uncharacterized LOC8033507(LOC8033507)	GO:0060395~SMAD protein signal transduction	GO:0005615~extracellular space	GO:0005125~cytokine activity
MN	8033507	uncharacterized LOC8033507(LOC8033507)	GO:0060395~SMAD protein signal transduction	GO:0005615~extracellular space	GO:0008083~growth factor activity
MN	8033665	putative phospholipase B-like 2(LOC8033665)	GO:0009395~phospholipid catabolic process	GO:0005576~extracellular region	GO:0004620~phospholipase activity
MN	8033729	Rho-related BTB domain containing(RhoBTB)	GO:0007163~establishment or maintenance of cell polarity	GO:0005856~cytoskeleton	GO:0003924~GTPase activity
MN	8033729	Rho-related BTB domain containing(RhoBTB)	GO:0007163~establishment or maintenance of cell polarity	GO:0005856~cytoskeleton	GO:0005515~protein binding
MN	8033729	Rho-related BTB domain containing(RhoBTB)	GO:0007163~establishment or maintenance of cell polarity	GO:0005856~cytoskeleton	GO:0005525~GTP binding
MN	8033729	Rho-related BTB domain containing(RhoBTB)	GO:0007163~establishment or maintenance of cell polarity	GO:0005856~cytoskeleton	GO:0019901~protein kinase binding
MN	8033729	Rho-related BTB domain containing(RhoBTB)	GO:0007163~establishment or maintenance of cell polarity	GO:0031410~cytoplasmic vesicle	GO:0003924~GTPase activity
MN	8033729	Rho-related BTB domain containing(RhoBTB)	GO:0007163~establishment or maintenance of cell polarity	GO:0031410~cytoplasmic vesicle	GO:0005515~protein binding
MN	8033729	Rho-related BTB domain containing(RhoBTB)	GO:0007163~establishment or maintenance of cell polarity	GO:0031410~cytoplasmic vesicle	GO:0005525~GTP binding
MN	8033729	Rho-related BTB domain containing(RhoBTB)	GO:0007163~establishment or maintenance of cell polarity	GO:0031410~cytoplasmic vesicle	GO:0019901~protein kinase binding
MN	8033729	Rho-related BTB domain containing(RhoBTB)	GO:0007163~establishment or maintenance of cell polarity	GO:0042995~cell projection	GO:0003924~GTPase activity
MN	8033729	Rho-related BTB domain containing(RhoBTB)	GO:0007163~establishment or maintenance of cell polarity	GO:0042995~cell projection	GO:0005515~protein binding
MN	8033729	Rho-related BTB domain containing(RhoBTB)	GO:0007163~establishment or maintenance of cell polarity	GO:0042995~cell projection	GO:0005525~GTP binding
MN	8033729	Rho-related BTB domain containing(RhoBTB)	GO:0007163~establishment or maintenance of cell polarity	GO:0042995~cell projection	GO:0019901~protein kinase binding
MN	8033729	Rho-related BTB domain containing(RhoBTB)	GO:0007264~small GTPase-mediated signal transduction	GO:0005856~cytoskeleton	GO:0003924~GTPase activity
MN	8033729	Rho-related BTB domain containing(RhoBTB)	GO:0007264~small GTPase-mediated signal transduction	GO:0005856~cytoskeleton	GO:0005515~protein binding
MN	8033729	Rho-related BTB domain containing(RhoBTB)	GO:0007264~small GTPase-mediated signal transduction	GO:0005856~cytoskeleton	GO:0005525~GTP binding
MN	8033729	Rho-related BTB domain containing(RhoBTB)	GO:0007264~small GTPase-mediated signal transduction	GO:0005856~cytoskeleton	GO:0019901~protein kinase binding
MN	8033729	Rho-related BTB domain containing(RhoBTB)	GO:0007264~small GTPase-mediated signal transduction	GO:0031410~cytoplasmic vesicle	GO:0003924~GTPase activity
MN	8033729	Rho-related BTB domain containing(RhoBTB)	GO:0007264~small GTPase-mediated signal transduction	GO:0031410~cytoplasmic vesicle	GO:0005515~protein binding
MN	8033729	Rho-related BTB domain containing(RhoBTB)	GO:0007264~small GTPase-mediated signal transduction	GO:0031410~cytoplasmic vesicle	GO:0005525~GTP binding
MN	8033729	Rho-related BTB domain containing(RhoBTB)	GO:0007264~small GTPase-mediated signal transduction	GO:0031410~cytoplasmic vesicle	GO:0019901~protein kinase binding
MN	8033729	Rho-related BTB domain containing(RhoBTB)	GO:0007264~small GTPase-mediated signal transduction	GO:0042995~cell projection	GO:0003924~GTPase activity
MN	8033729	Rho-related BTB domain containing(RhoBTB)	GO:0007264~small GTPase-mediated signal transduction	GO:0042995~cell projection	GO:0005515~protein binding
MN	8033729	Rho-related BTB domain containing(RhoBTB)	GO:0007264~small GTPase-mediated signal transduction	GO:0042995~cell projection	GO:0005525~GTP binding
MN	8033729	Rho-related BTB domain containing(RhoBTB)	GO:0007264~small GTPase-mediated signal transduction	GO:0042995~cell projection	GO:0019901~protein kinase binding
MN	8033729	Rho-related BTB domain containing(RhoBTB)	GO:0008360~regulation of cell shape	GO:0005856~cytoskeleton	GO:0003924~GTPase activity
MN	8033729	Rho-related BTB domain containing(RhoBTB)	GO:0008360~regulation of cell shape	GO:0005856~cytoskeleton	GO:0005515~protein binding
MN	8033729	Rho-related BTB domain containing(RhoBTB)	GO:0008360~regulation of cell shape	GO:0005856~cytoskeleton	GO:0005525~GTP binding
MN	8033729	Rho-related BTB domain containing(RhoBTB)	GO:0008360~regulation of cell shape	GO:0005856~cytoskeleton	GO:0019901~protein kinase binding
MN	8033729	Rho-related BTB domain containing(RhoBTB)	GO:0008360~regulation of cell shape	GO:0031410~cytoplasmic vesicle	GO:0003924~GTPase activity
MN	8033729	Rho-related BTB domain containing(RhoBTB)	GO:0008360~regulation of cell shape	GO:0031410~cytoplasmic vesicle	GO:0005515~protein binding
MN	8033729	Rho-related BTB domain containing(RhoBTB)	GO:0008360~regulation of cell shape	GO:0031410~cytoplasmic vesicle	GO:0005525~GTP binding
MN	8033729	Rho-related BTB domain containing(RhoBTB)	GO:0008360~regulation of cell shape	GO:0031410~cytoplasmic vesicle	GO:0019901~protein kinase binding
MN	8033729	Rho-related BTB domain containing(RhoBTB)	GO:0008360~regulation of cell shape	GO:0042995~cell projection	GO:0003924~GTPase activity
MN	8033729	Rho-related BTB domain containing(RhoBTB)	GO:0008360~regulation of cell shape	GO:0042995~cell projection	GO:0005515~protein binding
MN	8033729	Rho-related BTB domain containing(RhoBTB)	GO:0008360~regulation of cell shape	GO:0042995~cell projection	GO:0005525~GTP binding
MN	8033729	Rho-related BTB domain containing(RhoBTB)	GO:0008360~regulation of cell shape	GO:0042995~cell projection	GO:0019901~protein kinase binding
MN	8033729	Rho-related BTB domain containing(RhoBTB)	GO:0030865~cortical cytoskeleton organization	GO:0005856~cytoskeleton	GO:0003924~GTPase activity
MN	8033729	Rho-related BTB domain containing(RhoBTB)	GO:0030865~cortical cytoskeleton organization	GO:0005856~cytoskeleton	GO:0005515~protein binding
MN	8033729	Rho-related BTB domain containing(RhoBTB)	GO:0030865~cortical cytoskeleton organization	GO:0005856~cytoskeleton	GO:0005525~GTP binding
MN	8033729	Rho-related BTB domain containing(RhoBTB)	GO:0030865~cortical cytoskeleton organization	GO:0005856~cytoskeleton	GO:0019901~protein kinase binding
MN	8033729	Rho-related BTB domain containing(RhoBTB)	GO:0030865~cortical cytoskeleton organization	GO:0031410~cytoplasmic vesicle	GO:0003924~GTPase activity
MN	8033729	Rho-related BTB domain containing(RhoBTB)	GO:0030865~cortical cytoskeleton organization	GO:0031410~cytoplasmic vesicle	GO:0005515~protein binding
MN	8033729	Rho-related BTB domain containing(RhoBTB)	GO:0030865~cortical cytoskeleton organization	GO:0031410~cytoplasmic vesicle	GO:0005525~GTP binding
MN	8033729	Rho-related BTB domain containing(RhoBTB)	GO:0030865~cortical cytoskeleton organization	GO:0031410~cytoplasmic vesicle	GO:0019901~protein kinase binding
MN	8033729	Rho-related BTB domain containing(RhoBTB)	GO:0030865~cortical cytoskeleton organization	GO:0042995~cell projection	GO:0003924~GTPase activity
MN	8033729	Rho-related BTB domain containing(RhoBTB)	GO:0030865~cortical cytoskeleton organization	GO:0042995~cell projection	GO:0005515~protein binding
MN	8033729	Rho-related BTB domain containing(RhoBTB)	GO:0030865~cortical cytoskeleton organization	GO:0042995~cell projection	GO:0005525~GTP binding
MN	8033729	Rho-related BTB domain containing(RhoBTB)	GO:0030865~cortical cytoskeleton organization	GO:0042995~cell projection	GO:0019901~protein kinase binding
MN	8033729	Rho-related BTB domain containing(RhoBTB)	GO:0032956~regulation of actin cytoskeleton organization	GO:0005856~cytoskeleton	GO:0003924~GTPase activity
MN	8033729	Rho-related BTB domain containing(RhoBTB)	GO:0032956~regulation of actin cytoskeleton organization	GO:0005856~cytoskeleton	GO:0005515~protein binding
MN	8033729	Rho-related BTB domain containing(RhoBTB)	GO:0032956~regulation of actin cytoskeleton organization	GO:0005856~cytoskeleton	GO:0005525~GTP binding
MN	8033729	Rho-related BTB domain containing(RhoBTB)	GO:0032956~regulation of actin cytoskeleton organization	GO:0005856~cytoskeleton	GO:0019901~protein kinase binding
MN	8033729	Rho-related BTB domain containing(RhoBTB)	GO:0032956~regulation of actin cytoskeleton organization	GO:0031410~cytoplasmic vesicle	GO:0003924~GTPase activity
MN	8033729	Rho-related BTB domain containing(RhoBTB)	GO:0032956~regulation of actin cytoskeleton organization	GO:0031410~cytoplasmic vesicle	GO:0005515~protein binding
MN	8033729	Rho-related BTB domain containing(RhoBTB)	GO:0032956~regulation of actin cytoskeleton organization	GO:0031410~cytoplasmic vesicle	GO:0005525~GTP binding
MN	8033729	Rho-related BTB domain containing(RhoBTB)	GO:0032956~regulation of actin cytoskeleton organization	GO:0031410~cytoplasmic vesicle	GO:0019901~protein kinase binding
MN	8033729	Rho-related BTB domain containing(RhoBTB)	GO:0032956~regulation of actin cytoskeleton organization	GO:0042995~cell projection	GO:0003924~GTPase activity
MN	8033729	Rho-related BTB domain containing(RhoBTB)	GO:0032956~regulation of actin cytoskeleton organization	GO:0042995~cell projection	GO:0005515~protein binding
MN	8033729	Rho-related BTB domain containing(RhoBTB)	GO:0032956~regulation of actin cytoskeleton organization	GO:0042995~cell projection	GO:0005525~GTP binding
MN	8033729	Rho-related BTB domain containing(RhoBTB)	GO:0032956~regulation of actin cytoskeleton organization	GO:0042995~cell projection	GO:0019901~protein kinase binding
MN	8033729	Rho-related BTB domain containing(RhoBTB)	GO:0043652~engulfment of apoptotic cell	GO:0005856~cytoskeleton	GO:0003924~GTPase activity
MN	8033729	Rho-related BTB domain containing(RhoBTB)	GO:0043652~engulfment of apoptotic cell	GO:0005856~cytoskeleton	GO:0005515~protein binding
MN	8033729	Rho-related BTB domain containing(RhoBTB)	GO:0043652~engulfment of apoptotic cell	GO:0005856~cytoskeleton	GO:0005525~GTP binding
MN	8033729	Rho-related BTB domain containing(RhoBTB)	GO:0043652~engulfment of apoptotic cell	GO:0005856~cytoskeleton	GO:0019901~protein kinase binding
MN	8033729	Rho-related BTB domain containing(RhoBTB)	GO:0043652~engulfment of apoptotic cell	GO:0031410~cytoplasmic vesicle	GO:0003924~GTPase activity
MN	8033729	Rho-related BTB domain containing(RhoBTB)	GO:0043652~engulfment of apoptotic cell	GO:0031410~cytoplasmic vesicle	GO:0005515~protein binding
MN	8033729	Rho-related BTB domain containing(RhoBTB)	GO:0043652~engulfment of apoptotic cell	GO:0031410~cytoplasmic vesicle	GO:0005525~GTP binding
MN	8033729	Rho-related BTB domain containing(RhoBTB)	GO:0043652~engulfment of apoptotic cell	GO:0031410~cytoplasmic vesicle	GO:0019901~protein kinase binding
MN	8033729	Rho-related BTB domain containing(RhoBTB)	GO:0043652~engulfment of apoptotic cell	GO:0042995~cell projection	GO:0003924~GTPase activity
MN	8033729	Rho-related BTB domain containing(RhoBTB)	GO:0043652~engulfment of apoptotic cell	GO:0042995~cell projection	GO:0005515~protein binding
MN	8033729	Rho-related BTB domain containing(RhoBTB)	GO:0043652~engulfment of apoptotic cell	GO:0042995~cell projection	GO:0005525~GTP binding
MN	8033729	Rho-related BTB domain containing(RhoBTB)	GO:0043652~engulfment of apoptotic cell	GO:0042995~cell projection	GO:0019901~protein kinase binding
MN	8033838	elongator complex protein 2(Elp2)	GO:0002098~tRNA wobble uridine modification	GO:0005634~nucleus	GO:0005515~protein binding
MN	8033838	elongator complex protein 2(Elp2)	GO:0002098~tRNA wobble uridine modification	GO:0005737~cytoplasm	GO:0005515~protein binding
MN	8033838	elongator complex protein 2(Elp2)	GO:0002098~tRNA wobble uridine modification	GO:0033588~elongator holoenzyme complex	GO:0005515~protein binding
MN	8033946	endophilin-A(LOC8033946)	GO:0016191~synaptic vesicle uncoating	GO:0005737~cytoplasm	GO:0005515~protein binding
MN	8033946	endophilin-A(LOC8033946)	GO:0016191~synaptic vesicle uncoating	GO:0005737~cytoplasm	GO:0016746~acyltransferase activity
MN	8033946	endophilin-A(LOC8033946)	GO:0016191~synaptic vesicle uncoating	GO:0016020~membrane	GO:0005515~protein binding
MN	8033946	endophilin-A(LOC8033946)	GO:0016191~synaptic vesicle uncoating	GO:0016020~membrane	GO:0016746~acyltransferase activity
MN	8033946	endophilin-A(LOC8033946)	GO:0016191~synaptic vesicle uncoating	GO:0098793~presynapse	GO:0005515~protein binding
MN	8033946	endophilin-A(LOC8033946)	GO:0016191~synaptic vesicle uncoating	GO:0098793~presynapse	GO:0016746~acyltransferase activity
MN	8033946	endophilin-A(LOC8033946)	GO:0016191~synaptic vesicle uncoating	GO:0098978~glutamatergic synapse	GO:0005515~protein binding
MN	8033946	endophilin-A(LOC8033946)	GO:0016191~synaptic vesicle uncoating	GO:0098978~glutamatergic synapse	GO:0016746~acyltransferase activity
MN	8034081	rac GTPase-activating protein 1(LOC8034081)	GO:0000281~mitotic cytokinesis	GO:0005634~nucleus	GO:0005096~GTPase activator activity
MN	8034081	rac GTPase-activating protein 1(LOC8034081)	GO:0000281~mitotic cytokinesis	GO:0005634~nucleus	GO:0046872~metal ion binding
MN	8034081	rac GTPase-activating protein 1(LOC8034081)	GO:0000281~mitotic cytokinesis	GO:0030496~midbody	GO:0005096~GTPase activator activity
MN	8034081	rac GTPase-activating protein 1(LOC8034081)	GO:0000281~mitotic cytokinesis	GO:0030496~midbody	GO:0046872~metal ion binding
MN	8034081	rac GTPase-activating protein 1(LOC8034081)	GO:0000281~mitotic cytokinesis	GO:0032154~cleavage furrow	GO:0005096~GTPase activator activity
MN	8034081	rac GTPase-activating protein 1(LOC8034081)	GO:0000281~mitotic cytokinesis	GO:0032154~cleavage furrow	GO:0046872~metal ion binding
MN	8034081	rac GTPase-activating protein 1(LOC8034081)	GO:0000281~mitotic cytokinesis	GO:0051233~spindle midzone	GO:0005096~GTPase activator activity
MN	8034081	rac GTPase-activating protein 1(LOC8034081)	GO:0000281~mitotic cytokinesis	GO:0051233~spindle midzone	GO:0046872~metal ion binding
MN	8034081	rac GTPase-activating protein 1(LOC8034081)	GO:0000281~mitotic cytokinesis	GO:0097149~centralspindlin complex	GO:0005096~GTPase activator activity
MN	8034081	rac GTPase-activating protein 1(LOC8034081)	GO:0000281~mitotic cytokinesis	GO:0097149~centralspindlin complex	GO:0046872~metal ion binding
MN	8034081	rac GTPase-activating protein 1(LOC8034081)	GO:0007165~signal transduction	GO:0005634~nucleus	GO:0005096~GTPase activator activity
MN	8034081	rac GTPase-activating protein 1(LOC8034081)	GO:0007165~signal transduction	GO:0005634~nucleus	GO:0046872~metal ion binding
MN	8034081	rac GTPase-activating protein 1(LOC8034081)	GO:0007165~signal transduction	GO:0030496~midbody	GO:0005096~GTPase activator activity
MN	8034081	rac GTPase-activating protein 1(LOC8034081)	GO:0007165~signal transduction	GO:0030496~midbody	GO:0046872~metal ion binding
MN	8034081	rac GTPase-activating protein 1(LOC8034081)	GO:0007165~signal transduction	GO:0032154~cleavage furrow	GO:0005096~GTPase activator activity
MN	8034081	rac GTPase-activating protein 1(LOC8034081)	GO:0007165~signal transduction	GO:0032154~cleavage furrow	GO:0046872~metal ion binding
MN	8034081	rac GTPase-activating protein 1(LOC8034081)	GO:0007165~signal transduction	GO:0051233~spindle midzone	GO:0005096~GTPase activator activity
MN	8034081	rac GTPase-activating protein 1(LOC8034081)	GO:0007165~signal transduction	GO:0051233~spindle midzone	GO:0046872~metal ion binding
MN	8034081	rac GTPase-activating protein 1(LOC8034081)	GO:0007165~signal transduction	GO:0097149~centralspindlin complex	GO:0005096~GTPase activator activity
MN	8034081	rac GTPase-activating protein 1(LOC8034081)	GO:0007165~signal transduction	GO:0097149~centralspindlin complex	GO:0046872~metal ion binding
MN	8034081	rac GTPase-activating protein 1(LOC8034081)	GO:0007266~Rho protein signal transduction	GO:0005634~nucleus	GO:0005096~GTPase activator activity
MN	8034081	rac GTPase-activating protein 1(LOC8034081)	GO:0007266~Rho protein signal transduction	GO:0005634~nucleus	GO:0046872~metal ion binding
MN	8034081	rac GTPase-activating protein 1(LOC8034081)	GO:0007266~Rho protein signal transduction	GO:0030496~midbody	GO:0005096~GTPase activator activity
MN	8034081	rac GTPase-activating protein 1(LOC8034081)	GO:0007266~Rho protein signal transduction	GO:0030496~midbody	GO:0046872~metal ion binding
MN	8034081	rac GTPase-activating protein 1(LOC8034081)	GO:0007266~Rho protein signal transduction	GO:0032154~cleavage furrow	GO:0005096~GTPase activator activity
MN	8034081	rac GTPase-activating protein 1(LOC8034081)	GO:0007266~Rho protein signal transduction	GO:0032154~cleavage furrow	GO:0046872~metal ion binding
MN	8034081	rac GTPase-activating protein 1(LOC8034081)	GO:0007266~Rho protein signal transduction	GO:0051233~spindle midzone	GO:0005096~GTPase activator activity
MN	8034081	rac GTPase-activating protein 1(LOC8034081)	GO:0007266~Rho protein signal transduction	GO:0051233~spindle midzone	GO:0046872~metal ion binding
MN	8034081	rac GTPase-activating protein 1(LOC8034081)	GO:0007266~Rho protein signal transduction	GO:0097149~centralspindlin complex	GO:0005096~GTPase activator activity
MN	8034081	rac GTPase-activating protein 1(LOC8034081)	GO:0007266~Rho protein signal transduction	GO:0097149~centralspindlin complex	GO:0046872~metal ion binding
MN	8034081	rac GTPase-activating protein 1(LOC8034081)	GO:0051256~mitotic spindle midzone assembly	GO:0005634~nucleus	GO:0005096~GTPase activator activity
MN	8034081	rac GTPase-activating protein 1(LOC8034081)	GO:0051256~mitotic spindle midzone assembly	GO:0005634~nucleus	GO:0046872~metal ion binding
MN	8034081	rac GTPase-activating protein 1(LOC8034081)	GO:0051256~mitotic spindle midzone assembly	GO:0030496~midbody	GO:0005096~GTPase activator activity
MN	8034081	rac GTPase-activating protein 1(LOC8034081)	GO:0051256~mitotic spindle midzone assembly	GO:0030496~midbody	GO:0046872~metal ion binding
MN	8034081	rac GTPase-activating protein 1(LOC8034081)	GO:0051256~mitotic spindle midzone assembly	GO:0032154~cleavage furrow	GO:0005096~GTPase activator activity
MN	8034081	rac GTPase-activating protein 1(LOC8034081)	GO:0051256~mitotic spindle midzone assembly	GO:0032154~cleavage furrow	GO:0046872~metal ion binding
MN	8034081	rac GTPase-activating protein 1(LOC8034081)	GO:0051256~mitotic spindle midzone assembly	GO:0051233~spindle midzone	GO:0005096~GTPase activator activity
MN	8034081	rac GTPase-activating protein 1(LOC8034081)	GO:0051256~mitotic spindle midzone assembly	GO:0051233~spindle midzone	GO:0046872~metal ion binding
MN	8034081	rac GTPase-activating protein 1(LOC8034081)	GO:0051256~mitotic spindle midzone assembly	GO:0097149~centralspindlin complex	GO:0005096~GTPase activator activity
MN	8034081	rac GTPase-activating protein 1(LOC8034081)	GO:0051256~mitotic spindle midzone assembly	GO:0097149~centralspindlin complex	GO:0046872~metal ion binding
MN	8034195	inactive tyrosine-protein kinase transmembrane receptor ROR1(LOC8034195)	GO:0006468~protein phosphorylation	GO:0016020~membrane	GO:0004714~transmembrane receptor protein tyrosine kinase activity
MN	8034195	inactive tyrosine-protein kinase transmembrane receptor ROR1(LOC8034195)	GO:0006468~protein phosphorylation	GO:0016020~membrane	GO:0005515~protein binding
MN	8034195	inactive tyrosine-protein kinase transmembrane receptor ROR1(LOC8034195)	GO:0006468~protein phosphorylation	GO:0016020~membrane	GO:0005524~ATP binding
MN	8034195	inactive tyrosine-protein kinase transmembrane receptor ROR1(LOC8034195)	GO:0006468~protein phosphorylation	GO:0016020~membrane	GO:0016787~hydrolase activity
MN	8034195	inactive tyrosine-protein kinase transmembrane receptor ROR1(LOC8034195)	GO:0006468~protein phosphorylation	GO:0016020~membrane	GO:0017147~Wnt-protein binding
MN	8034195	inactive tyrosine-protein kinase transmembrane receptor ROR1(LOC8034195)	GO:0006468~protein phosphorylation	GO:0016020~membrane	GO:0046872~metal ion binding
MN	8034195	inactive tyrosine-protein kinase transmembrane receptor ROR1(LOC8034195)	GO:0006468~protein phosphorylation	GO:0043235~receptor complex	GO:0004714~transmembrane receptor protein tyrosine kinase activity
MN	8034195	inactive tyrosine-protein kinase transmembrane receptor ROR1(LOC8034195)	GO:0006468~protein phosphorylation	GO:0043235~receptor complex	GO:0005515~protein binding
MN	8034195	inactive tyrosine-protein kinase transmembrane receptor ROR1(LOC8034195)	GO:0006468~protein phosphorylation	GO:0043235~receptor complex	GO:0005524~ATP binding
MN	8034195	inactive tyrosine-protein kinase transmembrane receptor ROR1(LOC8034195)	GO:0006468~protein phosphorylation	GO:0043235~receptor complex	GO:0016787~hydrolase activity
MN	8034195	inactive tyrosine-protein kinase transmembrane receptor ROR1(LOC8034195)	GO:0006468~protein phosphorylation	GO:0043235~receptor complex	GO:0017147~Wnt-protein binding
MN	8034195	inactive tyrosine-protein kinase transmembrane receptor ROR1(LOC8034195)	GO:0006468~protein phosphorylation	GO:0043235~receptor complex	GO:0046872~metal ion binding
MN	8034195	inactive tyrosine-protein kinase transmembrane receptor ROR1(LOC8034195)	GO:0007169~cell surface receptor protein tyrosine kinase signaling pathway	GO:0016020~membrane	GO:0004714~transmembrane receptor protein tyrosine kinase activity
MN	8034195	inactive tyrosine-protein kinase transmembrane receptor ROR1(LOC8034195)	GO:0007169~cell surface receptor protein tyrosine kinase signaling pathway	GO:0016020~membrane	GO:0005515~protein binding
MN	8034195	inactive tyrosine-protein kinase transmembrane receptor ROR1(LOC8034195)	GO:0007169~cell surface receptor protein tyrosine kinase signaling pathway	GO:0016020~membrane	GO:0005524~ATP binding
MN	8034195	inactive tyrosine-protein kinase transmembrane receptor ROR1(LOC8034195)	GO:0007169~cell surface receptor protein tyrosine kinase signaling pathway	GO:0016020~membrane	GO:0016787~hydrolase activity
MN	8034195	inactive tyrosine-protein kinase transmembrane receptor ROR1(LOC8034195)	GO:0007169~cell surface receptor protein tyrosine kinase signaling pathway	GO:0016020~membrane	GO:0017147~Wnt-protein binding
MN	8034195	inactive tyrosine-protein kinase transmembrane receptor ROR1(LOC8034195)	GO:0007169~cell surface receptor protein tyrosine kinase signaling pathway	GO:0016020~membrane	GO:0046872~metal ion binding
MN	8034195	inactive tyrosine-protein kinase transmembrane receptor ROR1(LOC8034195)	GO:0007169~cell surface receptor protein tyrosine kinase signaling pathway	GO:0043235~receptor complex	GO:0004714~transmembrane receptor protein tyrosine kinase activity
MN	8034195	inactive tyrosine-protein kinase transmembrane receptor ROR1(LOC8034195)	GO:0007169~cell surface receptor protein tyrosine kinase signaling pathway	GO:0043235~receptor complex	GO:0005515~protein binding
MN	8034195	inactive tyrosine-protein kinase transmembrane receptor ROR1(LOC8034195)	GO:0007169~cell surface receptor protein tyrosine kinase signaling pathway	GO:0043235~receptor complex	GO:0005524~ATP binding
MN	8034195	inactive tyrosine-protein kinase transmembrane receptor ROR1(LOC8034195)	GO:0007169~cell surface receptor protein tyrosine kinase signaling pathway	GO:0043235~receptor complex	GO:0016787~hydrolase activity
MN	8034195	inactive tyrosine-protein kinase transmembrane receptor ROR1(LOC8034195)	GO:0007169~cell surface receptor protein tyrosine kinase signaling pathway	GO:0043235~receptor complex	GO:0017147~Wnt-protein binding
MN	8034195	inactive tyrosine-protein kinase transmembrane receptor ROR1(LOC8034195)	GO:0007169~cell surface receptor protein tyrosine kinase signaling pathway	GO:0043235~receptor complex	GO:0046872~metal ion binding
MN	8034195	inactive tyrosine-protein kinase transmembrane receptor ROR1(LOC8034195)	GO:0007275~multicellular organism development	GO:0016020~membrane	GO:0004714~transmembrane receptor protein tyrosine kinase activity
MN	8034195	inactive tyrosine-protein kinase transmembrane receptor ROR1(LOC8034195)	GO:0007275~multicellular organism development	GO:0016020~membrane	GO:0005515~protein binding
MN	8034195	inactive tyrosine-protein kinase transmembrane receptor ROR1(LOC8034195)	GO:0007275~multicellular organism development	GO:0016020~membrane	GO:0005524~ATP binding
MN	8034195	inactive tyrosine-protein kinase transmembrane receptor ROR1(LOC8034195)	GO:0007275~multicellular organism development	GO:0016020~membrane	GO:0016787~hydrolase activity
MN	8034195	inactive tyrosine-protein kinase transmembrane receptor ROR1(LOC8034195)	GO:0007275~multicellular organism development	GO:0016020~membrane	GO:0017147~Wnt-protein binding
MN	8034195	inactive tyrosine-protein kinase transmembrane receptor ROR1(LOC8034195)	GO:0007275~multicellular organism development	GO:0016020~membrane	GO:0046872~metal ion binding
MN	8034195	inactive tyrosine-protein kinase transmembrane receptor ROR1(LOC8034195)	GO:0007275~multicellular organism development	GO:0043235~receptor complex	GO:0004714~transmembrane receptor protein tyrosine kinase activity
MN	8034195	inactive tyrosine-protein kinase transmembrane receptor ROR1(LOC8034195)	GO:0007275~multicellular organism development	GO:0043235~receptor complex	GO:0005515~protein binding
MN	8034195	inactive tyrosine-protein kinase transmembrane receptor ROR1(LOC8034195)	GO:0007275~multicellular organism development	GO:0043235~receptor complex	GO:0005524~ATP binding
MN	8034195	inactive tyrosine-protein kinase transmembrane receptor ROR1(LOC8034195)	GO:0007275~multicellular organism development	GO:0043235~receptor complex	GO:0016787~hydrolase activity
MN	8034195	inactive tyrosine-protein kinase transmembrane receptor ROR1(LOC8034195)	GO:0007275~multicellular organism development	GO:0043235~receptor complex	GO:0017147~Wnt-protein binding
MN	8034195	inactive tyrosine-protein kinase transmembrane receptor ROR1(LOC8034195)	GO:0007275~multicellular organism development	GO:0043235~receptor complex	GO:0046872~metal ion binding
MN	8034195	inactive tyrosine-protein kinase transmembrane receptor ROR1(LOC8034195)	GO:0010976~positive regulation of neuron projection development	GO:0016020~membrane	GO:0004714~transmembrane receptor protein tyrosine kinase activity
MN	8034195	inactive tyrosine-protein kinase transmembrane receptor ROR1(LOC8034195)	GO:0010976~positive regulation of neuron projection development	GO:0016020~membrane	GO:0005515~protein binding
MN	8034195	inactive tyrosine-protein kinase transmembrane receptor ROR1(LOC8034195)	GO:0010976~positive regulation of neuron projection development	GO:0016020~membrane	GO:0005524~ATP binding
MN	8034195	inactive tyrosine-protein kinase transmembrane receptor ROR1(LOC8034195)	GO:0010976~positive regulation of neuron projection development	GO:0016020~membrane	GO:0016787~hydrolase activity
MN	8034195	inactive tyrosine-protein kinase transmembrane receptor ROR1(LOC8034195)	GO:0010976~positive regulation of neuron projection development	GO:0016020~membrane	GO:0017147~Wnt-protein binding
MN	8034195	inactive tyrosine-protein kinase transmembrane receptor ROR1(LOC8034195)	GO:0010976~positive regulation of neuron projection development	GO:0016020~membrane	GO:0046872~metal ion binding
MN	8034195	inactive tyrosine-protein kinase transmembrane receptor ROR1(LOC8034195)	GO:0010976~positive regulation of neuron projection development	GO:0043235~receptor complex	GO:0004714~transmembrane receptor protein tyrosine kinase activity
MN	8034195	inactive tyrosine-protein kinase transmembrane receptor ROR1(LOC8034195)	GO:0010976~positive regulation of neuron projection development	GO:0043235~receptor complex	GO:0005515~protein binding
MN	8034195	inactive tyrosine-protein kinase transmembrane receptor ROR1(LOC8034195)	GO:0010976~positive regulation of neuron projection development	GO:0043235~receptor complex	GO:0005524~ATP binding
MN	8034195	inactive tyrosine-protein kinase transmembrane receptor ROR1(LOC8034195)	GO:0010976~positive regulation of neuron projection development	GO:0043235~receptor complex	GO:0016787~hydrolase activity
MN	8034195	inactive tyrosine-protein kinase transmembrane receptor ROR1(LOC8034195)	GO:0010976~positive regulation of neuron projection development	GO:0043235~receptor complex	GO:0017147~Wnt-protein binding
MN	8034195	inactive tyrosine-protein kinase transmembrane receptor ROR1(LOC8034195)	GO:0010976~positive regulation of neuron projection development	GO:0043235~receptor complex	GO:0046872~metal ion binding
MN	8034195	inactive tyrosine-protein kinase transmembrane receptor ROR1(LOC8034195)	GO:0016310~phosphorylation	GO:0016020~membrane	GO:0004714~transmembrane receptor protein tyrosine kinase activity
MN	8034195	inactive tyrosine-protein kinase transmembrane receptor ROR1(LOC8034195)	GO:0016310~phosphorylation	GO:0016020~membrane	GO:0005515~protein binding
MN	8034195	inactive tyrosine-protein kinase transmembrane receptor ROR1(LOC8034195)	GO:0016310~phosphorylation	GO:0016020~membrane	GO:0005524~ATP binding
MN	8034195	inactive tyrosine-protein kinase transmembrane receptor ROR1(LOC8034195)	GO:0016310~phosphorylation	GO:0016020~membrane	GO:0016787~hydrolase activity
MN	8034195	inactive tyrosine-protein kinase transmembrane receptor ROR1(LOC8034195)	GO:0016310~phosphorylation	GO:0016020~membrane	GO:0017147~Wnt-protein binding
MN	8034195	inactive tyrosine-protein kinase transmembrane receptor ROR1(LOC8034195)	GO:0016310~phosphorylation	GO:0016020~membrane	GO:0046872~metal ion binding
MN	8034195	inactive tyrosine-protein kinase transmembrane receptor ROR1(LOC8034195)	GO:0016310~phosphorylation	GO:0043235~receptor complex	GO:0004714~transmembrane receptor protein tyrosine kinase activity
MN	8034195	inactive tyrosine-protein kinase transmembrane receptor ROR1(LOC8034195)	GO:0016310~phosphorylation	GO:0043235~receptor complex	GO:0005515~protein binding
MN	8034195	inactive tyrosine-protein kinase transmembrane receptor ROR1(LOC8034195)	GO:0016310~phosphorylation	GO:0043235~receptor complex	GO:0005524~ATP binding
MN	8034195	inactive tyrosine-protein kinase transmembrane receptor ROR1(LOC8034195)	GO:0016310~phosphorylation	GO:0043235~receptor complex	GO:0016787~hydrolase activity
MN	8034195	inactive tyrosine-protein kinase transmembrane receptor ROR1(LOC8034195)	GO:0016310~phosphorylation	GO:0043235~receptor complex	GO:0017147~Wnt-protein binding
MN	8034195	inactive tyrosine-protein kinase transmembrane receptor ROR1(LOC8034195)	GO:0016310~phosphorylation	GO:0043235~receptor complex	GO:0046872~metal ion binding
MN	8034195	inactive tyrosine-protein kinase transmembrane receptor ROR1(LOC8034195)	GO:0033674~positive regulation of kinase activity	GO:0016020~membrane	GO:0004714~transmembrane receptor protein tyrosine kinase activity
MN	8034195	inactive tyrosine-protein kinase transmembrane receptor ROR1(LOC8034195)	GO:0033674~positive regulation of kinase activity	GO:0016020~membrane	GO:0005515~protein binding
MN	8034195	inactive tyrosine-protein kinase transmembrane receptor ROR1(LOC8034195)	GO:0033674~positive regulation of kinase activity	GO:0016020~membrane	GO:0005524~ATP binding
MN	8034195	inactive tyrosine-protein kinase transmembrane receptor ROR1(LOC8034195)	GO:0033674~positive regulation of kinase activity	GO:0016020~membrane	GO:0016787~hydrolase activity
MN	8034195	inactive tyrosine-protein kinase transmembrane receptor ROR1(LOC8034195)	GO:0033674~positive regulation of kinase activity	GO:0016020~membrane	GO:0017147~Wnt-protein binding
MN	8034195	inactive tyrosine-protein kinase transmembrane receptor ROR1(LOC8034195)	GO:0033674~positive regulation of kinase activity	GO:0016020~membrane	GO:0046872~metal ion binding
MN	8034195	inactive tyrosine-protein kinase transmembrane receptor ROR1(LOC8034195)	GO:0033674~positive regulation of kinase activity	GO:0043235~receptor complex	GO:0004714~transmembrane receptor protein tyrosine kinase activity
MN	8034195	inactive tyrosine-protein kinase transmembrane receptor ROR1(LOC8034195)	GO:0033674~positive regulation of kinase activity	GO:0043235~receptor complex	GO:0005515~protein binding
MN	8034195	inactive tyrosine-protein kinase transmembrane receptor ROR1(LOC8034195)	GO:0033674~positive regulation of kinase activity	GO:0043235~receptor complex	GO:0005524~ATP binding
MN	8034195	inactive tyrosine-protein kinase transmembrane receptor ROR1(LOC8034195)	GO:0033674~positive regulation of kinase activity	GO:0043235~receptor complex	GO:0016787~hydrolase activity
MN	8034195	inactive tyrosine-protein kinase transmembrane receptor ROR1(LOC8034195)	GO:0033674~positive regulation of kinase activity	GO:0043235~receptor complex	GO:0017147~Wnt-protein binding
MN	8034195	inactive tyrosine-protein kinase transmembrane receptor ROR1(LOC8034195)	GO:0033674~positive regulation of kinase activity	GO:0043235~receptor complex	GO:0046872~metal ion binding
MN	8034307	E3 ubiquitin-protein ligase MARCHF8(LOC8034307)	GO:0000209~protein polyubiquitination	GO:0005737~cytoplasm	GO:0008270~zinc ion binding
MN	8034307	E3 ubiquitin-protein ligase MARCHF8(LOC8034307)	GO:0000209~protein polyubiquitination	GO:0005737~cytoplasm	GO:0042287~MHC protein binding
MN	8034307	E3 ubiquitin-protein ligase MARCHF8(LOC8034307)	GO:0000209~protein polyubiquitination	GO:0005737~cytoplasm	GO:0061630~ubiquitin protein ligase activity
MN	8034307	E3 ubiquitin-protein ligase MARCHF8(LOC8034307)	GO:0000209~protein polyubiquitination	GO:0005764~lysosome	GO:0008270~zinc ion binding
MN	8034307	E3 ubiquitin-protein ligase MARCHF8(LOC8034307)	GO:0000209~protein polyubiquitination	GO:0005764~lysosome	GO:0042287~MHC protein binding
MN	8034307	E3 ubiquitin-protein ligase MARCHF8(LOC8034307)	GO:0000209~protein polyubiquitination	GO:0005764~lysosome	GO:0061630~ubiquitin protein ligase activity
MN	8034307	E3 ubiquitin-protein ligase MARCHF8(LOC8034307)	GO:0000209~protein polyubiquitination	GO:0031901~early endosome membrane	GO:0008270~zinc ion binding
MN	8034307	E3 ubiquitin-protein ligase MARCHF8(LOC8034307)	GO:0000209~protein polyubiquitination	GO:0031901~early endosome membrane	GO:0042287~MHC protein binding
MN	8034307	E3 ubiquitin-protein ligase MARCHF8(LOC8034307)	GO:0000209~protein polyubiquitination	GO:0031901~early endosome membrane	GO:0061630~ubiquitin protein ligase activity
MN	8034307	E3 ubiquitin-protein ligase MARCHF8(LOC8034307)	GO:0000209~protein polyubiquitination	GO:0031902~late endosome membrane	GO:0008270~zinc ion binding
MN	8034307	E3 ubiquitin-protein ligase MARCHF8(LOC8034307)	GO:0000209~protein polyubiquitination	GO:0031902~late endosome membrane	GO:0042287~MHC protein binding
MN	8034307	E3 ubiquitin-protein ligase MARCHF8(LOC8034307)	GO:0000209~protein polyubiquitination	GO:0031902~late endosome membrane	GO:0061630~ubiquitin protein ligase activity
MN	8034307	E3 ubiquitin-protein ligase MARCHF8(LOC8034307)	GO:0002495~antigen processing and presentation of peptide antigen via MHC class II	GO:0005737~cytoplasm	GO:0008270~zinc ion binding
MN	8034307	E3 ubiquitin-protein ligase MARCHF8(LOC8034307)	GO:0002495~antigen processing and presentation of peptide antigen via MHC class II	GO:0005737~cytoplasm	GO:0042287~MHC protein binding
MN	8034307	E3 ubiquitin-protein ligase MARCHF8(LOC8034307)	GO:0002495~antigen processing and presentation of peptide antigen via MHC class II	GO:0005737~cytoplasm	GO:0061630~ubiquitin protein ligase activity
MN	8034307	E3 ubiquitin-protein ligase MARCHF8(LOC8034307)	GO:0002495~antigen processing and presentation of peptide antigen via MHC class II	GO:0005764~lysosome	GO:0008270~zinc ion binding
MN	8034307	E3 ubiquitin-protein ligase MARCHF8(LOC8034307)	GO:0002495~antigen processing and presentation of peptide antigen via MHC class II	GO:0005764~lysosome	GO:0042287~MHC protein binding
MN	8034307	E3 ubiquitin-protein ligase MARCHF8(LOC8034307)	GO:0002495~antigen processing and presentation of peptide antigen via MHC class II	GO:0005764~lysosome	GO:0061630~ubiquitin protein ligase activity
MN	8034307	E3 ubiquitin-protein ligase MARCHF8(LOC8034307)	GO:0002495~antigen processing and presentation of peptide antigen via MHC class II	GO:0031901~early endosome membrane	GO:0008270~zinc ion binding
MN	8034307	E3 ubiquitin-protein ligase MARCHF8(LOC8034307)	GO:0002495~antigen processing and presentation of peptide antigen via MHC class II	GO:0031901~early endosome membrane	GO:0042287~MHC protein binding
MN	8034307	E3 ubiquitin-protein ligase MARCHF8(LOC8034307)	GO:0002495~antigen processing and presentation of peptide antigen via MHC class II	GO:0031901~early endosome membrane	GO:0061630~ubiquitin protein ligase activity
MN	8034307	E3 ubiquitin-protein ligase MARCHF8(LOC8034307)	GO:0002495~antigen processing and presentation of peptide antigen via MHC class II	GO:0031902~late endosome membrane	GO:0008270~zinc ion binding
MN	8034307	E3 ubiquitin-protein ligase MARCHF8(LOC8034307)	GO:0002495~antigen processing and presentation of peptide antigen via MHC class II	GO:0031902~late endosome membrane	GO:0042287~MHC protein binding
MN	8034307	E3 ubiquitin-protein ligase MARCHF8(LOC8034307)	GO:0002495~antigen processing and presentation of peptide antigen via MHC class II	GO:0031902~late endosome membrane	GO:0061630~ubiquitin protein ligase activity
MN	8034307	E3 ubiquitin-protein ligase MARCHF8(LOC8034307)	GO:0006955~immune response	GO:0005737~cytoplasm	GO:0008270~zinc ion binding
MN	8034307	E3 ubiquitin-protein ligase MARCHF8(LOC8034307)	GO:0006955~immune response	GO:0005737~cytoplasm	GO:0042287~MHC protein binding
MN	8034307	E3 ubiquitin-protein ligase MARCHF8(LOC8034307)	GO:0006955~immune response	GO:0005737~cytoplasm	GO:0061630~ubiquitin protein ligase activity
MN	8034307	E3 ubiquitin-protein ligase MARCHF8(LOC8034307)	GO:0006955~immune response	GO:0005764~lysosome	GO:0008270~zinc ion binding
MN	8034307	E3 ubiquitin-protein ligase MARCHF8(LOC8034307)	GO:0006955~immune response	GO:0005764~lysosome	GO:0042287~MHC protein binding
MN	8034307	E3 ubiquitin-protein ligase MARCHF8(LOC8034307)	GO:0006955~immune response	GO:0005764~lysosome	GO:0061630~ubiquitin protein ligase activity
MN	8034307	E3 ubiquitin-protein ligase MARCHF8(LOC8034307)	GO:0006955~immune response	GO:0031901~early endosome membrane	GO:0008270~zinc ion binding
MN	8034307	E3 ubiquitin-protein ligase MARCHF8(LOC8034307)	GO:0006955~immune response	GO:0031901~early endosome membrane	GO:0042287~MHC protein binding
MN	8034307	E3 ubiquitin-protein ligase MARCHF8(LOC8034307)	GO:0006955~immune response	GO:0031901~early endosome membrane	GO:0061630~ubiquitin protein ligase activity
MN	8034307	E3 ubiquitin-protein ligase MARCHF8(LOC8034307)	GO:0006955~immune response	GO:0031902~late endosome membrane	GO:0008270~zinc ion binding
MN	8034307	E3 ubiquitin-protein ligase MARCHF8(LOC8034307)	GO:0006955~immune response	GO:0031902~late endosome membrane	GO:0042287~MHC protein binding
MN	8034307	E3 ubiquitin-protein ligase MARCHF8(LOC8034307)	GO:0006955~immune response	GO:0031902~late endosome membrane	GO:0061630~ubiquitin protein ligase activity
MN	8034507	ras GTPase-activating-like protein IQGAP1(LOC8034507)	GO:0032956~regulation of actin cytoskeleton organization	GO:0005737~cytoplasm	GO:0005096~GTPase activator activity
MN	8034507	ras GTPase-activating-like protein IQGAP1(LOC8034507)	GO:0032956~regulation of actin cytoskeleton organization	GO:0005737~cytoplasm	GO:0005516~calmodulin binding
MN	8034507	ras GTPase-activating-like protein IQGAP1(LOC8034507)	GO:0032956~regulation of actin cytoskeleton organization	GO:0005737~cytoplasm	GO:0051015~actin filament binding
MN	8034507	ras GTPase-activating-like protein IQGAP1(LOC8034507)	GO:0032956~regulation of actin cytoskeleton organization	GO:0005938~cell cortex	GO:0005096~GTPase activator activity
MN	8034507	ras GTPase-activating-like protein IQGAP1(LOC8034507)	GO:0032956~regulation of actin cytoskeleton organization	GO:0005938~cell cortex	GO:0005516~calmodulin binding
MN	8034507	ras GTPase-activating-like protein IQGAP1(LOC8034507)	GO:0032956~regulation of actin cytoskeleton organization	GO:0005938~cell cortex	GO:0051015~actin filament binding
MN	8034507	ras GTPase-activating-like protein IQGAP1(LOC8034507)	GO:0032956~regulation of actin cytoskeleton organization	GO:0110085~mitotic actomyosin contractile ring	GO:0005096~GTPase activator activity
MN	8034507	ras GTPase-activating-like protein IQGAP1(LOC8034507)	GO:0032956~regulation of actin cytoskeleton organization	GO:0110085~mitotic actomyosin contractile ring	GO:0005516~calmodulin binding
MN	8034507	ras GTPase-activating-like protein IQGAP1(LOC8034507)	GO:0032956~regulation of actin cytoskeleton organization	GO:0110085~mitotic actomyosin contractile ring	GO:0051015~actin filament binding
MN	8034507	ras GTPase-activating-like protein IQGAP1(LOC8034507)	GO:0043087~regulation of GTPase activity	GO:0005737~cytoplasm	GO:0005096~GTPase activator activity
MN	8034507	ras GTPase-activating-like protein IQGAP1(LOC8034507)	GO:0043087~regulation of GTPase activity	GO:0005737~cytoplasm	GO:0005516~calmodulin binding
MN	8034507	ras GTPase-activating-like protein IQGAP1(LOC8034507)	GO:0043087~regulation of GTPase activity	GO:0005737~cytoplasm	GO:0051015~actin filament binding
MN	8034507	ras GTPase-activating-like protein IQGAP1(LOC8034507)	GO:0043087~regulation of GTPase activity	GO:0005938~cell cortex	GO:0005096~GTPase activator activity
MN	8034507	ras GTPase-activating-like protein IQGAP1(LOC8034507)	GO:0043087~regulation of GTPase activity	GO:0005938~cell cortex	GO:0005516~calmodulin binding
MN	8034507	ras GTPase-activating-like protein IQGAP1(LOC8034507)	GO:0043087~regulation of GTPase activity	GO:0005938~cell cortex	GO:0051015~actin filament binding
MN	8034507	ras GTPase-activating-like protein IQGAP1(LOC8034507)	GO:0043087~regulation of GTPase activity	GO:0110085~mitotic actomyosin contractile ring	GO:0005096~GTPase activator activity
MN	8034507	ras GTPase-activating-like protein IQGAP1(LOC8034507)	GO:0043087~regulation of GTPase activity	GO:0110085~mitotic actomyosin contractile ring	GO:0005516~calmodulin binding
MN	8034507	ras GTPase-activating-like protein IQGAP1(LOC8034507)	GO:0043087~regulation of GTPase activity	GO:0110085~mitotic actomyosin contractile ring	GO:0051015~actin filament binding
MN	8034507	ras GTPase-activating-like protein IQGAP1(LOC8034507)	GO:1903479~mitotic actomyosin contractile ring assembly actin filament organization	GO:0005737~cytoplasm	GO:0005096~GTPase activator activity
MN	8034507	ras GTPase-activating-like protein IQGAP1(LOC8034507)	GO:1903479~mitotic actomyosin contractile ring assembly actin filament organization	GO:0005737~cytoplasm	GO:0005516~calmodulin binding
MN	8034507	ras GTPase-activating-like protein IQGAP1(LOC8034507)	GO:1903479~mitotic actomyosin contractile ring assembly actin filament organization	GO:0005737~cytoplasm	GO:0051015~actin filament binding
MN	8034507	ras GTPase-activating-like protein IQGAP1(LOC8034507)	GO:1903479~mitotic actomyosin contractile ring assembly actin filament organization	GO:0005938~cell cortex	GO:0005096~GTPase activator activity
MN	8034507	ras GTPase-activating-like protein IQGAP1(LOC8034507)	GO:1903479~mitotic actomyosin contractile ring assembly actin filament organization	GO:0005938~cell cortex	GO:0005516~calmodulin binding
MN	8034507	ras GTPase-activating-like protein IQGAP1(LOC8034507)	GO:1903479~mitotic actomyosin contractile ring assembly actin filament organization	GO:0005938~cell cortex	GO:0051015~actin filament binding
MN	8034507	ras GTPase-activating-like protein IQGAP1(LOC8034507)	GO:1903479~mitotic actomyosin contractile ring assembly actin filament organization	GO:0110085~mitotic actomyosin contractile ring	GO:0005096~GTPase activator activity
MN	8034507	ras GTPase-activating-like protein IQGAP1(LOC8034507)	GO:1903479~mitotic actomyosin contractile ring assembly actin filament organization	GO:0110085~mitotic actomyosin contractile ring	GO:0005516~calmodulin binding
MN	8034507	ras GTPase-activating-like protein IQGAP1(LOC8034507)	GO:1903479~mitotic actomyosin contractile ring assembly actin filament organization	GO:0110085~mitotic actomyosin contractile ring	GO:0051015~actin filament binding
MN	8035274	uncharacterized LOC8035274(LOC8035274)	GO:0010468~regulation of gene expression	GO:0005634~nucleus	GO:0003729~mRNA binding
MN	8035274	uncharacterized LOC8035274(LOC8035274)	GO:0010468~regulation of gene expression	GO:0005737~cytoplasm	GO:0003729~mRNA binding
MN	8035274	uncharacterized LOC8035274(LOC8035274)	GO:0051252~regulation of RNA metabolic process	GO:0005634~nucleus	GO:0003729~mRNA binding
MN	8035274	uncharacterized LOC8035274(LOC8035274)	GO:0051252~regulation of RNA metabolic process	GO:0005737~cytoplasm	GO:0003729~mRNA binding
MN	8035524	mitochondrial ribosomal protein L10(mRpL10)	GO:0006412~translation	GO:0005762~mitochondrial large ribosomal subunit	GO:0003735~structural constituent of ribosome
MN	8035592	Ribonucleoside diphosphate reductase large subunit(RnrL)	GO:0006260~DNA replication	GO:0005971~ribonucleoside-diphosphate reductase complex	GO:0004748~ribonucleoside-diphosphate reductase activity, thioredoxin disulfide as acceptor
MN	8035592	Ribonucleoside diphosphate reductase large subunit(RnrL)	GO:0006260~DNA replication	GO:0005971~ribonucleoside-diphosphate reductase complex	GO:0005524~ATP binding
MN	8035592	Ribonucleoside diphosphate reductase large subunit(RnrL)	GO:0009263~deoxyribonucleotide biosynthetic process	GO:0005971~ribonucleoside-diphosphate reductase complex	GO:0004748~ribonucleoside-diphosphate reductase activity, thioredoxin disulfide as acceptor
MN	8035592	Ribonucleoside diphosphate reductase large subunit(RnrL)	GO:0009263~deoxyribonucleotide biosynthetic process	GO:0005971~ribonucleoside-diphosphate reductase complex	GO:0005524~ATP binding
MN	8035594	ketimine reductase mu-crystallin(LOC8035594)	GO:0042403~thyroid hormone metabolic process	GO:0005737~cytoplasm	GO:0042562~hormone binding
MN	8035594	ketimine reductase mu-crystallin(LOC8035594)	GO:0042403~thyroid hormone metabolic process	GO:0005737~cytoplasm	GO:0047127~thiomorpholine-carboxylate dehydrogenase activity
MN	8035594	ketimine reductase mu-crystallin(LOC8035594)	GO:0042403~thyroid hormone metabolic process	GO:0005737~cytoplasm	GO:0070324~thyroid hormone binding
MN	8035692	scoloptoxin SSD20-like(LOC8035692)	GO:0006751~glutathione catabolic process	GO:0005886~plasma membrane	GO:0036374~glutathione hydrolase activity
MN	8035696	mediator complex subunit 14(MED14)	GO:0006357~regulation of transcription by RNA polymerase II	GO:0016592~mediator complex	GO:0003712~transcription coregulator activity
MN	8035696	mediator complex subunit 14(MED14)	GO:0006357~regulation of transcription by RNA polymerase II	GO:0070847~core mediator complex	GO:0003712~transcription coregulator activity
MN	8035715	triple functional domain protein(LOC8035715)	GO:0006468~protein phosphorylation	GO:0005737~cytoplasm	GO:0004672~protein kinase activity
MN	8035715	triple functional domain protein(LOC8035715)	GO:0006468~protein phosphorylation	GO:0005737~cytoplasm	GO:0005085~guanyl-nucleotide exchange factor activity
MN	8035715	triple functional domain protein(LOC8035715)	GO:0006468~protein phosphorylation	GO:0005737~cytoplasm	GO:0005515~protein binding
MN	8035715	triple functional domain protein(LOC8035715)	GO:0006468~protein phosphorylation	GO:0005737~cytoplasm	GO:0005524~ATP binding
MN	8035715	triple functional domain protein(LOC8035715)	GO:0006468~protein phosphorylation	GO:0005886~plasma membrane	GO:0004672~protein kinase activity
MN	8035715	triple functional domain protein(LOC8035715)	GO:0006468~protein phosphorylation	GO:0005886~plasma membrane	GO:0005085~guanyl-nucleotide exchange factor activity
MN	8035715	triple functional domain protein(LOC8035715)	GO:0006468~protein phosphorylation	GO:0005886~plasma membrane	GO:0005515~protein binding
MN	8035715	triple functional domain protein(LOC8035715)	GO:0006468~protein phosphorylation	GO:0005886~plasma membrane	GO:0005524~ATP binding
MN	8035715	triple functional domain protein(LOC8035715)	GO:0006468~protein phosphorylation	GO:0019898~extrinsic component of membrane	GO:0004672~protein kinase activity
MN	8035715	triple functional domain protein(LOC8035715)	GO:0006468~protein phosphorylation	GO:0019898~extrinsic component of membrane	GO:0005085~guanyl-nucleotide exchange factor activity
MN	8035715	triple functional domain protein(LOC8035715)	GO:0006468~protein phosphorylation	GO:0019898~extrinsic component of membrane	GO:0005515~protein binding
MN	8035715	triple functional domain protein(LOC8035715)	GO:0006468~protein phosphorylation	GO:0019898~extrinsic component of membrane	GO:0005524~ATP binding
MN	8035715	triple functional domain protein(LOC8035715)	GO:0007411~axon guidance	GO:0005737~cytoplasm	GO:0004672~protein kinase activity
MN	8035715	triple functional domain protein(LOC8035715)	GO:0007411~axon guidance	GO:0005737~cytoplasm	GO:0005085~guanyl-nucleotide exchange factor activity
MN	8035715	triple functional domain protein(LOC8035715)	GO:0007411~axon guidance	GO:0005737~cytoplasm	GO:0005515~protein binding
MN	8035715	triple functional domain protein(LOC8035715)	GO:0007411~axon guidance	GO:0005737~cytoplasm	GO:0005524~ATP binding
MN	8035715	triple functional domain protein(LOC8035715)	GO:0007411~axon guidance	GO:0005886~plasma membrane	GO:0004672~protein kinase activity
MN	8035715	triple functional domain protein(LOC8035715)	GO:0007411~axon guidance	GO:0005886~plasma membrane	GO:0005085~guanyl-nucleotide exchange factor activity
MN	8035715	triple functional domain protein(LOC8035715)	GO:0007411~axon guidance	GO:0005886~plasma membrane	GO:0005515~protein binding
MN	8035715	triple functional domain protein(LOC8035715)	GO:0007411~axon guidance	GO:0005886~plasma membrane	GO:0005524~ATP binding
MN	8035715	triple functional domain protein(LOC8035715)	GO:0007411~axon guidance	GO:0019898~extrinsic component of membrane	GO:0004672~protein kinase activity
MN	8035715	triple functional domain protein(LOC8035715)	GO:0007411~axon guidance	GO:0019898~extrinsic component of membrane	GO:0005085~guanyl-nucleotide exchange factor activity
MN	8035715	triple functional domain protein(LOC8035715)	GO:0007411~axon guidance	GO:0019898~extrinsic component of membrane	GO:0005515~protein binding
MN	8035715	triple functional domain protein(LOC8035715)	GO:0007411~axon guidance	GO:0019898~extrinsic component of membrane	GO:0005524~ATP binding
MN	8035715	triple functional domain protein(LOC8035715)	GO:0035556~intracellular signal transduction	GO:0005737~cytoplasm	GO:0004672~protein kinase activity
MN	8035715	triple functional domain protein(LOC8035715)	GO:0035556~intracellular signal transduction	GO:0005737~cytoplasm	GO:0005085~guanyl-nucleotide exchange factor activity
MN	8035715	triple functional domain protein(LOC8035715)	GO:0035556~intracellular signal transduction	GO:0005737~cytoplasm	GO:0005515~protein binding
MN	8035715	triple functional domain protein(LOC8035715)	GO:0035556~intracellular signal transduction	GO:0005737~cytoplasm	GO:0005524~ATP binding
MN	8035715	triple functional domain protein(LOC8035715)	GO:0035556~intracellular signal transduction	GO:0005886~plasma membrane	GO:0004672~protein kinase activity
MN	8035715	triple functional domain protein(LOC8035715)	GO:0035556~intracellular signal transduction	GO:0005886~plasma membrane	GO:0005085~guanyl-nucleotide exchange factor activity
MN	8035715	triple functional domain protein(LOC8035715)	GO:0035556~intracellular signal transduction	GO:0005886~plasma membrane	GO:0005515~protein binding
MN	8035715	triple functional domain protein(LOC8035715)	GO:0035556~intracellular signal transduction	GO:0005886~plasma membrane	GO:0005524~ATP binding
MN	8035715	triple functional domain protein(LOC8035715)	GO:0035556~intracellular signal transduction	GO:0019898~extrinsic component of membrane	GO:0004672~protein kinase activity
MN	8035715	triple functional domain protein(LOC8035715)	GO:0035556~intracellular signal transduction	GO:0019898~extrinsic component of membrane	GO:0005085~guanyl-nucleotide exchange factor activity
MN	8035715	triple functional domain protein(LOC8035715)	GO:0035556~intracellular signal transduction	GO:0019898~extrinsic component of membrane	GO:0005515~protein binding
MN	8035715	triple functional domain protein(LOC8035715)	GO:0035556~intracellular signal transduction	GO:0019898~extrinsic component of membrane	GO:0005524~ATP binding
MN	8035770	nanos homolog 2(LOC8035770)	GO:0017148~negative regulation of translation	GO:0048471~perinuclear region of cytoplasm	GO:0003729~mRNA binding
MN	8035770	nanos homolog 2(LOC8035770)	GO:0017148~negative regulation of translation	GO:0048471~perinuclear region of cytoplasm	GO:0008270~zinc ion binding
MN	8035770	nanos homolog 2(LOC8035770)	GO:0048477~oogenesis	GO:0048471~perinuclear region of cytoplasm	GO:0003729~mRNA binding
MN	8035770	nanos homolog 2(LOC8035770)	GO:0048477~oogenesis	GO:0048471~perinuclear region of cytoplasm	GO:0008270~zinc ion binding
MN	8035798	TIMELESS-interacting protein(LOC8035798)	GO:0000076~DNA replication checkpoint signaling	GO:0005634~nucleus	GO:0003677~DNA binding
MN	8035798	TIMELESS-interacting protein(LOC8035798)	GO:0000076~DNA replication checkpoint signaling	GO:0031298~replication fork protection complex	GO:0003677~DNA binding
MN	8035798	TIMELESS-interacting protein(LOC8035798)	GO:0006974~DNA damage response	GO:0005634~nucleus	GO:0003677~DNA binding
MN	8035798	TIMELESS-interacting protein(LOC8035798)	GO:0006974~DNA damage response	GO:0031298~replication fork protection complex	GO:0003677~DNA binding
MN	8035798	TIMELESS-interacting protein(LOC8035798)	GO:0031297~replication fork processing	GO:0005634~nucleus	GO:0003677~DNA binding
MN	8035798	TIMELESS-interacting protein(LOC8035798)	GO:0031297~replication fork processing	GO:0031298~replication fork protection complex	GO:0003677~DNA binding
MN	8035798	TIMELESS-interacting protein(LOC8035798)	GO:0043111~replication fork arrest	GO:0005634~nucleus	GO:0003677~DNA binding
MN	8035798	TIMELESS-interacting protein(LOC8035798)	GO:0043111~replication fork arrest	GO:0031298~replication fork protection complex	GO:0003677~DNA binding
MN	8035924	ArfGAP domain of ASAP(Asap)	GO:0006887~exocytosis	GO:0005737~cytoplasm	GO:0005096~GTPase activator activity
MN	8035924	ArfGAP domain of ASAP(Asap)	GO:0006887~exocytosis	GO:0005737~cytoplasm	GO:0005515~protein binding
MN	8035924	ArfGAP domain of ASAP(Asap)	GO:0006887~exocytosis	GO:0005737~cytoplasm	GO:0046872~metal ion binding
MN	8035924	ArfGAP domain of ASAP(Asap)	GO:0006887~exocytosis	GO:0005737~cytoplasm	GO:0090729~toxin activity
MN	8035924	ArfGAP domain of ASAP(Asap)	GO:0006887~exocytosis	GO:0005886~plasma membrane	GO:0005096~GTPase activator activity
MN	8035924	ArfGAP domain of ASAP(Asap)	GO:0006887~exocytosis	GO:0005886~plasma membrane	GO:0005515~protein binding
MN	8035924	ArfGAP domain of ASAP(Asap)	GO:0006887~exocytosis	GO:0005886~plasma membrane	GO:0046872~metal ion binding
MN	8035924	ArfGAP domain of ASAP(Asap)	GO:0006887~exocytosis	GO:0005886~plasma membrane	GO:0090729~toxin activity
MN	8035924	ArfGAP domain of ASAP(Asap)	GO:0006887~exocytosis	GO:0044218~other organism cell membrane	GO:0005096~GTPase activator activity
MN	8035924	ArfGAP domain of ASAP(Asap)	GO:0006887~exocytosis	GO:0044218~other organism cell membrane	GO:0005515~protein binding
MN	8035924	ArfGAP domain of ASAP(Asap)	GO:0006887~exocytosis	GO:0044218~other organism cell membrane	GO:0046872~metal ion binding
MN	8035924	ArfGAP domain of ASAP(Asap)	GO:0006887~exocytosis	GO:0044218~other organism cell membrane	GO:0090729~toxin activity
MN	8035924	ArfGAP domain of ASAP(Asap)	GO:0006887~exocytosis	GO:0044231~host cell presynaptic membrane	GO:0005096~GTPase activator activity
MN	8035924	ArfGAP domain of ASAP(Asap)	GO:0006887~exocytosis	GO:0044231~host cell presynaptic membrane	GO:0005515~protein binding
MN	8035924	ArfGAP domain of ASAP(Asap)	GO:0006887~exocytosis	GO:0044231~host cell presynaptic membrane	GO:0046872~metal ion binding
MN	8035924	ArfGAP domain of ASAP(Asap)	GO:0006887~exocytosis	GO:0044231~host cell presynaptic membrane	GO:0090729~toxin activity
MN	8035924	ArfGAP domain of ASAP(Asap)	GO:0043547~positive regulation of GTPase activity	GO:0005737~cytoplasm	GO:0005096~GTPase activator activity
MN	8035924	ArfGAP domain of ASAP(Asap)	GO:0043547~positive regulation of GTPase activity	GO:0005737~cytoplasm	GO:0005515~protein binding
MN	8035924	ArfGAP domain of ASAP(Asap)	GO:0043547~positive regulation of GTPase activity	GO:0005737~cytoplasm	GO:0046872~metal ion binding
MN	8035924	ArfGAP domain of ASAP(Asap)	GO:0043547~positive regulation of GTPase activity	GO:0005737~cytoplasm	GO:0090729~toxin activity
MN	8035924	ArfGAP domain of ASAP(Asap)	GO:0043547~positive regulation of GTPase activity	GO:0005886~plasma membrane	GO:0005096~GTPase activator activity
MN	8035924	ArfGAP domain of ASAP(Asap)	GO:0043547~positive regulation of GTPase activity	GO:0005886~plasma membrane	GO:0005515~protein binding
MN	8035924	ArfGAP domain of ASAP(Asap)	GO:0043547~positive regulation of GTPase activity	GO:0005886~plasma membrane	GO:0046872~metal ion binding
MN	8035924	ArfGAP domain of ASAP(Asap)	GO:0043547~positive regulation of GTPase activity	GO:0005886~plasma membrane	GO:0090729~toxin activity
MN	8035924	ArfGAP domain of ASAP(Asap)	GO:0043547~positive regulation of GTPase activity	GO:0044218~other organism cell membrane	GO:0005096~GTPase activator activity
MN	8035924	ArfGAP domain of ASAP(Asap)	GO:0043547~positive regulation of GTPase activity	GO:0044218~other organism cell membrane	GO:0005515~protein binding
MN	8035924	ArfGAP domain of ASAP(Asap)	GO:0043547~positive regulation of GTPase activity	GO:0044218~other organism cell membrane	GO:0046872~metal ion binding
MN	8035924	ArfGAP domain of ASAP(Asap)	GO:0043547~positive regulation of GTPase activity	GO:0044218~other organism cell membrane	GO:0090729~toxin activity
MN	8035924	ArfGAP domain of ASAP(Asap)	GO:0043547~positive regulation of GTPase activity	GO:0044231~host cell presynaptic membrane	GO:0005096~GTPase activator activity
MN	8035924	ArfGAP domain of ASAP(Asap)	GO:0043547~positive regulation of GTPase activity	GO:0044231~host cell presynaptic membrane	GO:0005515~protein binding
MN	8035924	ArfGAP domain of ASAP(Asap)	GO:0043547~positive regulation of GTPase activity	GO:0044231~host cell presynaptic membrane	GO:0046872~metal ion binding
MN	8035924	ArfGAP domain of ASAP(Asap)	GO:0043547~positive regulation of GTPase activity	GO:0044231~host cell presynaptic membrane	GO:0090729~toxin activity
MN	8036154	protein IMPACT(LOC8036154)	GO:0006446~regulation of translational initiation	GO:0005737~cytoplasm	GO:0005515~protein binding
MN	8036154	protein IMPACT(LOC8036154)	GO:0007399~nervous system development	GO:0005737~cytoplasm	GO:0005515~protein binding
MN	8036230	inner centromere protein-like(LOC8036230)	GO:0000281~mitotic cytokinesis	GO:0000776~kinetochore	GO:0043539~protein serine/threonine kinase activator activity
MN	8036230	inner centromere protein-like(LOC8036230)	GO:0000281~mitotic cytokinesis	GO:0005634~nucleus	GO:0043539~protein serine/threonine kinase activator activity
MN	8036230	inner centromere protein-like(LOC8036230)	GO:0000281~mitotic cytokinesis	GO:0005737~cytoplasm	GO:0043539~protein serine/threonine kinase activator activity
MN	8036230	inner centromere protein-like(LOC8036230)	GO:0000281~mitotic cytokinesis	GO:0030496~midbody	GO:0043539~protein serine/threonine kinase activator activity
MN	8036230	inner centromere protein-like(LOC8036230)	GO:0000281~mitotic cytokinesis	GO:0032133~chromosome passenger complex	GO:0043539~protein serine/threonine kinase activator activity
MN	8036230	inner centromere protein-like(LOC8036230)	GO:0000281~mitotic cytokinesis	GO:1990385~meiotic spindle midzone	GO:0043539~protein serine/threonine kinase activator activity
MN	8036230	inner centromere protein-like(LOC8036230)	GO:0051257~meiotic spindle midzone assembly	GO:0000776~kinetochore	GO:0043539~protein serine/threonine kinase activator activity
MN	8036230	inner centromere protein-like(LOC8036230)	GO:0051257~meiotic spindle midzone assembly	GO:0005634~nucleus	GO:0043539~protein serine/threonine kinase activator activity
MN	8036230	inner centromere protein-like(LOC8036230)	GO:0051257~meiotic spindle midzone assembly	GO:0005737~cytoplasm	GO:0043539~protein serine/threonine kinase activator activity
MN	8036230	inner centromere protein-like(LOC8036230)	GO:0051257~meiotic spindle midzone assembly	GO:0030496~midbody	GO:0043539~protein serine/threonine kinase activator activity
MN	8036230	inner centromere protein-like(LOC8036230)	GO:0051257~meiotic spindle midzone assembly	GO:0032133~chromosome passenger complex	GO:0043539~protein serine/threonine kinase activator activity
MN	8036230	inner centromere protein-like(LOC8036230)	GO:0051257~meiotic spindle midzone assembly	GO:1990385~meiotic spindle midzone	GO:0043539~protein serine/threonine kinase activator activity
MN	8036230	inner centromere protein-like(LOC8036230)	GO:0051310~metaphase chromosome alignment	GO:0000776~kinetochore	GO:0043539~protein serine/threonine kinase activator activity
MN	8036230	inner centromere protein-like(LOC8036230)	GO:0051310~metaphase chromosome alignment	GO:0005634~nucleus	GO:0043539~protein serine/threonine kinase activator activity
MN	8036230	inner centromere protein-like(LOC8036230)	GO:0051310~metaphase chromosome alignment	GO:0005737~cytoplasm	GO:0043539~protein serine/threonine kinase activator activity
MN	8036230	inner centromere protein-like(LOC8036230)	GO:0051310~metaphase chromosome alignment	GO:0030496~midbody	GO:0043539~protein serine/threonine kinase activator activity
MN	8036230	inner centromere protein-like(LOC8036230)	GO:0051310~metaphase chromosome alignment	GO:0032133~chromosome passenger complex	GO:0043539~protein serine/threonine kinase activator activity
MN	8036230	inner centromere protein-like(LOC8036230)	GO:0051310~metaphase chromosome alignment	GO:1990385~meiotic spindle midzone	GO:0043539~protein serine/threonine kinase activator activity
MN	8036230	inner centromere protein-like(LOC8036230)	GO:0071902~positive regulation of protein serine/threonine kinase activity	GO:0000776~kinetochore	GO:0043539~protein serine/threonine kinase activator activity
MN	8036230	inner centromere protein-like(LOC8036230)	GO:0071902~positive regulation of protein serine/threonine kinase activity	GO:0005634~nucleus	GO:0043539~protein serine/threonine kinase activator activity
MN	8036230	inner centromere protein-like(LOC8036230)	GO:0071902~positive regulation of protein serine/threonine kinase activity	GO:0005737~cytoplasm	GO:0043539~protein serine/threonine kinase activator activity
MN	8036230	inner centromere protein-like(LOC8036230)	GO:0071902~positive regulation of protein serine/threonine kinase activity	GO:0030496~midbody	GO:0043539~protein serine/threonine kinase activator activity
MN	8036230	inner centromere protein-like(LOC8036230)	GO:0071902~positive regulation of protein serine/threonine kinase activity	GO:0032133~chromosome passenger complex	GO:0043539~protein serine/threonine kinase activator activity
MN	8036230	inner centromere protein-like(LOC8036230)	GO:0071902~positive regulation of protein serine/threonine kinase activity	GO:1990385~meiotic spindle midzone	GO:0043539~protein serine/threonine kinase activator activity
MN	8036266	gonadotropin-releasing hormone receptor(LOC8036266)	GO:0007186~G protein-coupled receptor signaling pathway	GO:0005886~plasma membrane	GO:0004930~G protein-coupled receptor activity
MN	8036266	gonadotropin-releasing hormone receptor(LOC8036266)	GO:0007186~G protein-coupled receptor signaling pathway	GO:0005886~plasma membrane	GO:0042277~peptide binding
MN	8036266	gonadotropin-releasing hormone receptor(LOC8036266)	GO:0007186~G protein-coupled receptor signaling pathway	GO:0005886~plasma membrane	GO:0097003~adipokinetic hormone receptor activity
MN	8036266	gonadotropin-releasing hormone receptor(LOC8036266)	GO:0007186~G protein-coupled receptor signaling pathway	GO:0016020~membrane	GO:0004930~G protein-coupled receptor activity
MN	8036266	gonadotropin-releasing hormone receptor(LOC8036266)	GO:0007186~G protein-coupled receptor signaling pathway	GO:0016020~membrane	GO:0042277~peptide binding
MN	8036266	gonadotropin-releasing hormone receptor(LOC8036266)	GO:0007186~G protein-coupled receptor signaling pathway	GO:0016020~membrane	GO:0097003~adipokinetic hormone receptor activity
MN	8036266	gonadotropin-releasing hormone receptor(LOC8036266)	GO:0032870~cellular response to hormone stimulus	GO:0005886~plasma membrane	GO:0004930~G protein-coupled receptor activity
MN	8036266	gonadotropin-releasing hormone receptor(LOC8036266)	GO:0032870~cellular response to hormone stimulus	GO:0005886~plasma membrane	GO:0042277~peptide binding
MN	8036266	gonadotropin-releasing hormone receptor(LOC8036266)	GO:0032870~cellular response to hormone stimulus	GO:0005886~plasma membrane	GO:0097003~adipokinetic hormone receptor activity
MN	8036266	gonadotropin-releasing hormone receptor(LOC8036266)	GO:0032870~cellular response to hormone stimulus	GO:0016020~membrane	GO:0004930~G protein-coupled receptor activity
MN	8036266	gonadotropin-releasing hormone receptor(LOC8036266)	GO:0032870~cellular response to hormone stimulus	GO:0016020~membrane	GO:0042277~peptide binding
MN	8036266	gonadotropin-releasing hormone receptor(LOC8036266)	GO:0032870~cellular response to hormone stimulus	GO:0016020~membrane	GO:0097003~adipokinetic hormone receptor activity
MN	8036305	piezo-type mechanosensitive ion channel component(LOC8036305)	GO:0042391~regulation of membrane potential	GO:0005886~plasma membrane	GO:0005261~monoatomic cation channel activity
MN	8036305	piezo-type mechanosensitive ion channel component(LOC8036305)	GO:0042391~regulation of membrane potential	GO:0005886~plasma membrane	GO:0008381~mechanosensitive monoatomic ion channel activity
MN	8036305	piezo-type mechanosensitive ion channel component(LOC8036305)	GO:0050982~detection of mechanical stimulus	GO:0005886~plasma membrane	GO:0005261~monoatomic cation channel activity
MN	8036305	piezo-type mechanosensitive ion channel component(LOC8036305)	GO:0050982~detection of mechanical stimulus	GO:0005886~plasma membrane	GO:0008381~mechanosensitive monoatomic ion channel activity
MN	8036305	piezo-type mechanosensitive ion channel component(LOC8036305)	GO:0071260~cellular response to mechanical stimulus	GO:0005886~plasma membrane	GO:0005261~monoatomic cation channel activity
MN	8036305	piezo-type mechanosensitive ion channel component(LOC8036305)	GO:0071260~cellular response to mechanical stimulus	GO:0005886~plasma membrane	GO:0008381~mechanosensitive monoatomic ion channel activity
MN	8036341	uncharacterized LOC8036341(LOC8036341)	GO:0006689~ganglioside catabolic process	GO:0009898~cytoplasmic side of plasma membrane	GO:0005319~lipid transporter activity
MN	8036341	uncharacterized LOC8036341(LOC8036341)	GO:0006689~ganglioside catabolic process	GO:0009898~cytoplasmic side of plasma membrane	GO:0008047~enzyme activator activity
MN	8036341	uncharacterized LOC8036341(LOC8036341)	GO:0006869~lipid transport	GO:0009898~cytoplasmic side of plasma membrane	GO:0005319~lipid transporter activity
MN	8036341	uncharacterized LOC8036341(LOC8036341)	GO:0006869~lipid transport	GO:0009898~cytoplasmic side of plasma membrane	GO:0008047~enzyme activator activity
MN	8036409	dynein heavy chain, cytoplasmic(Dhc64C)	GO:0007018~microtubule-based movement	GO:0030286~dynein complex	GO:0005524~ATP binding
MN	8036409	dynein heavy chain, cytoplasmic(Dhc64C)	GO:0007018~microtubule-based movement	GO:0030286~dynein complex	GO:0008569~minus-end-directed microtubule motor activity
MN	8036409	dynein heavy chain, cytoplasmic(Dhc64C)	GO:0007018~microtubule-based movement	GO:0030286~dynein complex	GO:0016887~ATP hydrolysis activity
MN	8036409	dynein heavy chain, cytoplasmic(Dhc64C)	GO:0007018~microtubule-based movement	GO:0030286~dynein complex	GO:0045505~dynein intermediate chain binding
MN	8036409	dynein heavy chain, cytoplasmic(Dhc64C)	GO:0007018~microtubule-based movement	GO:0030286~dynein complex	GO:0051959~dynein light intermediate chain binding
MN	8036614	mitochondrial sodium/calcium exchanger protein(LOC8036614)	GO:0006812~monoatomic cation transport	GO:0016020~membrane	GO:0005432~calcium:sodium antiporter activity
MN	8036614	mitochondrial sodium/calcium exchanger protein(LOC8036614)	GO:0006874~intracellular calcium ion homeostasis	GO:0016020~membrane	GO:0005432~calcium:sodium antiporter activity
MN	8036614	mitochondrial sodium/calcium exchanger protein(LOC8036614)	GO:0055085~transmembrane transport	GO:0016020~membrane	GO:0005432~calcium:sodium antiporter activity
MN	8036614	mitochondrial sodium/calcium exchanger protein(LOC8036614)	GO:0099093~calcium export from the mitochondrion	GO:0016020~membrane	GO:0005432~calcium:sodium antiporter activity
MN	8036679	cyclin-I(LOC8036679)	GO:0000079~regulation of cyclin-dependent protein serine/threonine kinase activity	GO:0000307~cyclin-dependent protein kinase holoenzyme complex	GO:0016538~cyclin-dependent protein serine/threonine kinase regulator activity
MN	8036679	cyclin-I(LOC8036679)	GO:0000079~regulation of cyclin-dependent protein serine/threonine kinase activity	GO:0005634~nucleus	GO:0016538~cyclin-dependent protein serine/threonine kinase regulator activity
MN	8036679	cyclin-I(LOC8036679)	GO:0000079~regulation of cyclin-dependent protein serine/threonine kinase activity	GO:0005737~cytoplasm	GO:0016538~cyclin-dependent protein serine/threonine kinase regulator activity
MN	8036679	cyclin-I(LOC8036679)	GO:0044772~mitotic cell cycle phase transition	GO:0000307~cyclin-dependent protein kinase holoenzyme complex	GO:0016538~cyclin-dependent protein serine/threonine kinase regulator activity
MN	8036679	cyclin-I(LOC8036679)	GO:0044772~mitotic cell cycle phase transition	GO:0005634~nucleus	GO:0016538~cyclin-dependent protein serine/threonine kinase regulator activity
MN	8036679	cyclin-I(LOC8036679)	GO:0044772~mitotic cell cycle phase transition	GO:0005737~cytoplasm	GO:0016538~cyclin-dependent protein serine/threonine kinase regulator activity
MN	8036708	acid sphingomyelinase-like phosphodiesterase 3b(LOC8036708)	GO:0006798~polyphosphate catabolic process	GO:0005615~extracellular space	GO:0000298~endopolyphosphatase activity
MN	8036708	acid sphingomyelinase-like phosphodiesterase 3b(LOC8036708)	GO:0006798~polyphosphate catabolic process	GO:0005615~extracellular space	GO:0004309~exopolyphosphatase activity
MN	8036708	acid sphingomyelinase-like phosphodiesterase 3b(LOC8036708)	GO:0006798~polyphosphate catabolic process	GO:0005615~extracellular space	GO:0004767~sphingomyelin phosphodiesterase activity
MN	8036708	acid sphingomyelinase-like phosphodiesterase 3b(LOC8036708)	GO:0006798~polyphosphate catabolic process	GO:0005615~extracellular space	GO:0008081~phosphoric diester hydrolase activity
MN	8036708	acid sphingomyelinase-like phosphodiesterase 3b(LOC8036708)	GO:0006798~polyphosphate catabolic process	GO:0005615~extracellular space	GO:0016787~hydrolase activity
MN	8036711	nicotinamide N-methyltransferase(LOC8036711)	GO:0032259~methylation	GO:0005829~cytosol	GO:0008170~N-methyltransferase activity
MN	8036735	ATP synthase, subunit C(ATPsynC)	GO:0015986~proton motive force-driven ATP synthesis	GO:0000276~mitochondrial proton-transporting ATP synthase complex coupling factor F(o)	GO:0008289~lipid binding
MN	8036735	ATP synthase, subunit C(ATPsynC)	GO:0015986~proton motive force-driven ATP synthesis	GO:0000276~mitochondrial proton-transporting ATP synthase complex coupling factor F(o)	GO:0015078~proton transmembrane transporter activity
MN	8036735	ATP synthase, subunit C(ATPsynC)	GO:1902600~proton transmembrane transport	GO:0000276~mitochondrial proton-transporting ATP synthase complex coupling factor F(o)	GO:0008289~lipid binding
MN	8036735	ATP synthase, subunit C(ATPsynC)	GO:1902600~proton transmembrane transport	GO:0000276~mitochondrial proton-transporting ATP synthase complex coupling factor F(o)	GO:0015078~proton transmembrane transporter activity
MN	8036743	endothelin-converting enzyme 2-like(LOC8036743)	GO:0016485~protein processing	GO:0005886~plasma membrane	GO:0004222~metalloendopeptidase activity
MN	8036882	general transcription factor 3C polypeptide 3(LOC8036882)	GO:0006383~transcription by RNA polymerase III	GO:0000127~transcription factor TFIIIC complex	GO:0005515~protein binding
MN	8037527	hypoxia-inducible factor 1-alpha inhibitor(LOC8037527)	GO:0036138~peptidyl-histidine hydroxylation	GO:0005634~nucleus	GO:0036139~peptidyl-histidine dioxygenase activity
MN	8037527	hypoxia-inducible factor 1-alpha inhibitor(LOC8037527)	GO:0036138~peptidyl-histidine hydroxylation	GO:0005634~nucleus	GO:0036140~[protein]-asparagine 3-dioxygenase activity
MN	8037527	hypoxia-inducible factor 1-alpha inhibitor(LOC8037527)	GO:0036138~peptidyl-histidine hydroxylation	GO:0005634~nucleus	GO:0062101~peptidyl-aspartic acid 3-dioxygenase activity
MN	8037527	hypoxia-inducible factor 1-alpha inhibitor(LOC8037527)	GO:0036138~peptidyl-histidine hydroxylation	GO:0005634~nucleus	GO:0071532~ankyrin repeat binding
MN	8037527	hypoxia-inducible factor 1-alpha inhibitor(LOC8037527)	GO:0036138~peptidyl-histidine hydroxylation	GO:0005737~cytoplasm	GO:0036139~peptidyl-histidine dioxygenase activity
MN	8037527	hypoxia-inducible factor 1-alpha inhibitor(LOC8037527)	GO:0036138~peptidyl-histidine hydroxylation	GO:0005737~cytoplasm	GO:0036140~[protein]-asparagine 3-dioxygenase activity
MN	8037527	hypoxia-inducible factor 1-alpha inhibitor(LOC8037527)	GO:0036138~peptidyl-histidine hydroxylation	GO:0005737~cytoplasm	GO:0062101~peptidyl-aspartic acid 3-dioxygenase activity
MN	8037527	hypoxia-inducible factor 1-alpha inhibitor(LOC8037527)	GO:0036138~peptidyl-histidine hydroxylation	GO:0005737~cytoplasm	GO:0071532~ankyrin repeat binding
MN	8037527	hypoxia-inducible factor 1-alpha inhibitor(LOC8037527)	GO:0042264~peptidyl-aspartic acid hydroxylation	GO:0005634~nucleus	GO:0036139~peptidyl-histidine dioxygenase activity
MN	8037527	hypoxia-inducible factor 1-alpha inhibitor(LOC8037527)	GO:0042264~peptidyl-aspartic acid hydroxylation	GO:0005634~nucleus	GO:0036140~[protein]-asparagine 3-dioxygenase activity
MN	8037527	hypoxia-inducible factor 1-alpha inhibitor(LOC8037527)	GO:0042264~peptidyl-aspartic acid hydroxylation	GO:0005634~nucleus	GO:0062101~peptidyl-aspartic acid 3-dioxygenase activity
MN	8037527	hypoxia-inducible factor 1-alpha inhibitor(LOC8037527)	GO:0042264~peptidyl-aspartic acid hydroxylation	GO:0005634~nucleus	GO:0071532~ankyrin repeat binding
MN	8037527	hypoxia-inducible factor 1-alpha inhibitor(LOC8037527)	GO:0042264~peptidyl-aspartic acid hydroxylation	GO:0005737~cytoplasm	GO:0036139~peptidyl-histidine dioxygenase activity
MN	8037527	hypoxia-inducible factor 1-alpha inhibitor(LOC8037527)	GO:0042264~peptidyl-aspartic acid hydroxylation	GO:0005737~cytoplasm	GO:0036140~[protein]-asparagine 3-dioxygenase activity
MN	8037527	hypoxia-inducible factor 1-alpha inhibitor(LOC8037527)	GO:0042264~peptidyl-aspartic acid hydroxylation	GO:0005737~cytoplasm	GO:0062101~peptidyl-aspartic acid 3-dioxygenase activity
MN	8037527	hypoxia-inducible factor 1-alpha inhibitor(LOC8037527)	GO:0042264~peptidyl-aspartic acid hydroxylation	GO:0005737~cytoplasm	GO:0071532~ankyrin repeat binding
MN	8037527	hypoxia-inducible factor 1-alpha inhibitor(LOC8037527)	GO:0045746~negative regulation of Notch signaling pathway	GO:0005634~nucleus	GO:0036139~peptidyl-histidine dioxygenase activity
MN	8037527	hypoxia-inducible factor 1-alpha inhibitor(LOC8037527)	GO:0045746~negative regulation of Notch signaling pathway	GO:0005634~nucleus	GO:0036140~[protein]-asparagine 3-dioxygenase activity
MN	8037527	hypoxia-inducible factor 1-alpha inhibitor(LOC8037527)	GO:0045746~negative regulation of Notch signaling pathway	GO:0005634~nucleus	GO:0062101~peptidyl-aspartic acid 3-dioxygenase activity
MN	8037527	hypoxia-inducible factor 1-alpha inhibitor(LOC8037527)	GO:0045746~negative regulation of Notch signaling pathway	GO:0005634~nucleus	GO:0071532~ankyrin repeat binding
MN	8037527	hypoxia-inducible factor 1-alpha inhibitor(LOC8037527)	GO:0045746~negative regulation of Notch signaling pathway	GO:0005737~cytoplasm	GO:0036139~peptidyl-histidine dioxygenase activity
MN	8037527	hypoxia-inducible factor 1-alpha inhibitor(LOC8037527)	GO:0045746~negative regulation of Notch signaling pathway	GO:0005737~cytoplasm	GO:0036140~[protein]-asparagine 3-dioxygenase activity
MN	8037527	hypoxia-inducible factor 1-alpha inhibitor(LOC8037527)	GO:0045746~negative regulation of Notch signaling pathway	GO:0005737~cytoplasm	GO:0062101~peptidyl-aspartic acid 3-dioxygenase activity
MN	8037527	hypoxia-inducible factor 1-alpha inhibitor(LOC8037527)	GO:0045746~negative regulation of Notch signaling pathway	GO:0005737~cytoplasm	GO:0071532~ankyrin repeat binding
MN	8037567	zinc transporter ZIP1(LOC8037567)	GO:0071577~zinc ion transmembrane transport	GO:0005886~plasma membrane	GO:0005385~zinc ion transmembrane transporter activity
MN	8037682	arginase-1(LOC8037682)	GO:0019547~arginine catabolic process to ornithine	GO:0005634~nucleus	GO:0004053~arginase activity
MN	8037682	arginase-1(LOC8037682)	GO:0019547~arginine catabolic process to ornithine	GO:0005634~nucleus	GO:0030145~manganese ion binding
MN	8037682	arginase-1(LOC8037682)	GO:0019547~arginine catabolic process to ornithine	GO:0005737~cytoplasm	GO:0004053~arginase activity
MN	8037682	arginase-1(LOC8037682)	GO:0019547~arginine catabolic process to ornithine	GO:0005737~cytoplasm	GO:0030145~manganese ion binding
MN	8037682	arginase-1(LOC8037682)	GO:0019547~arginine catabolic process to ornithine	GO:0005829~cytosol	GO:0004053~arginase activity
MN	8037682	arginase-1(LOC8037682)	GO:0019547~arginine catabolic process to ornithine	GO:0005829~cytosol	GO:0030145~manganese ion binding
MN	8037879	fatty acyl-CoA reductase 1(LOC8037879)	GO:0010345~suberin biosynthetic process	GO:0005777~peroxisome	GO:0080019~alcohol-forming very long-chain fatty acyl-CoA reductase activity
MN	8037879	fatty acyl-CoA reductase 1(LOC8037879)	GO:0010345~suberin biosynthetic process	GO:0005777~peroxisome	GO:0102965~alcohol-forming long-chain fatty acyl-CoA reductase activity
MN	8037879	fatty acyl-CoA reductase 1(LOC8037879)	GO:0010345~suberin biosynthetic process	GO:0016020~membrane	GO:0080019~alcohol-forming very long-chain fatty acyl-CoA reductase activity
MN	8037879	fatty acyl-CoA reductase 1(LOC8037879)	GO:0010345~suberin biosynthetic process	GO:0016020~membrane	GO:0102965~alcohol-forming long-chain fatty acyl-CoA reductase activity
MN	8037879	fatty acyl-CoA reductase 1(LOC8037879)	GO:0035336~long-chain fatty-acyl-CoA metabolic process	GO:0005777~peroxisome	GO:0080019~alcohol-forming very long-chain fatty acyl-CoA reductase activity
MN	8037879	fatty acyl-CoA reductase 1(LOC8037879)	GO:0035336~long-chain fatty-acyl-CoA metabolic process	GO:0005777~peroxisome	GO:0102965~alcohol-forming long-chain fatty acyl-CoA reductase activity
MN	8037879	fatty acyl-CoA reductase 1(LOC8037879)	GO:0035336~long-chain fatty-acyl-CoA metabolic process	GO:0016020~membrane	GO:0080019~alcohol-forming very long-chain fatty acyl-CoA reductase activity
MN	8037879	fatty acyl-CoA reductase 1(LOC8037879)	GO:0035336~long-chain fatty-acyl-CoA metabolic process	GO:0016020~membrane	GO:0102965~alcohol-forming long-chain fatty acyl-CoA reductase activity
MN	8037957	sulfotransferase 1C2-like(LOC8037957)	GO:0051923~sulfation	GO:0005737~cytoplasm	GO:0008146~sulfotransferase activity
MN	8037970	arsenic resistance protein 2(Ars2)	GO:0006397~mRNA processing	GO:0016604~nuclear body	GO:0003676~nucleic acid binding
MN	8037970	arsenic resistance protein 2(Ars2)	GO:0031053~primary miRNA processing	GO:0016604~nuclear body	GO:0003676~nucleic acid binding
MN	8038194	Tubulin tyrosine ligase-like 1B(TTLL1B)	GO:0000226~microtubule cytoskeleton organization	GO:0005874~microtubule	GO:0005524~ATP binding
MN	8038194	Tubulin tyrosine ligase-like 1B(TTLL1B)	GO:0000226~microtubule cytoskeleton organization	GO:0005874~microtubule	GO:0015631~tubulin binding
MN	8038194	Tubulin tyrosine ligase-like 1B(TTLL1B)	GO:0000226~microtubule cytoskeleton organization	GO:0005874~microtubule	GO:0070740~tubulin-glutamic acid ligase activity
MN	8038194	Tubulin tyrosine ligase-like 1B(TTLL1B)	GO:0000226~microtubule cytoskeleton organization	GO:0005929~cilium	GO:0005524~ATP binding
MN	8038194	Tubulin tyrosine ligase-like 1B(TTLL1B)	GO:0000226~microtubule cytoskeleton organization	GO:0005929~cilium	GO:0015631~tubulin binding
MN	8038194	Tubulin tyrosine ligase-like 1B(TTLL1B)	GO:0000226~microtubule cytoskeleton organization	GO:0005929~cilium	GO:0070740~tubulin-glutamic acid ligase activity
MN	8038194	Tubulin tyrosine ligase-like 1B(TTLL1B)	GO:0018095~protein polyglutamylation	GO:0005874~microtubule	GO:0005524~ATP binding
MN	8038194	Tubulin tyrosine ligase-like 1B(TTLL1B)	GO:0018095~protein polyglutamylation	GO:0005874~microtubule	GO:0015631~tubulin binding
MN	8038194	Tubulin tyrosine ligase-like 1B(TTLL1B)	GO:0018095~protein polyglutamylation	GO:0005874~microtubule	GO:0070740~tubulin-glutamic acid ligase activity
MN	8038194	Tubulin tyrosine ligase-like 1B(TTLL1B)	GO:0018095~protein polyglutamylation	GO:0005929~cilium	GO:0005524~ATP binding
MN	8038194	Tubulin tyrosine ligase-like 1B(TTLL1B)	GO:0018095~protein polyglutamylation	GO:0005929~cilium	GO:0015631~tubulin binding
MN	8038194	Tubulin tyrosine ligase-like 1B(TTLL1B)	GO:0018095~protein polyglutamylation	GO:0005929~cilium	GO:0070740~tubulin-glutamic acid ligase activity
MN	8038194	Tubulin tyrosine ligase-like 1B(TTLL1B)	GO:0036211~protein modification process	GO:0005874~microtubule	GO:0005524~ATP binding
MN	8038194	Tubulin tyrosine ligase-like 1B(TTLL1B)	GO:0036211~protein modification process	GO:0005874~microtubule	GO:0015631~tubulin binding
MN	8038194	Tubulin tyrosine ligase-like 1B(TTLL1B)	GO:0036211~protein modification process	GO:0005874~microtubule	GO:0070740~tubulin-glutamic acid ligase activity
MN	8038194	Tubulin tyrosine ligase-like 1B(TTLL1B)	GO:0036211~protein modification process	GO:0005929~cilium	GO:0005524~ATP binding
MN	8038194	Tubulin tyrosine ligase-like 1B(TTLL1B)	GO:0036211~protein modification process	GO:0005929~cilium	GO:0015631~tubulin binding
MN	8038194	Tubulin tyrosine ligase-like 1B(TTLL1B)	GO:0036211~protein modification process	GO:0005929~cilium	GO:0070740~tubulin-glutamic acid ligase activity
MN	8038245	WD repeat domain-containing protein 83(LOC8038245)	GO:0000398~mRNA splicing, via spliceosome	GO:0005737~cytoplasm	GO:0004402~histone acetyltransferase activity
MN	8038245	WD repeat domain-containing protein 83(LOC8038245)	GO:0000398~mRNA splicing, via spliceosome	GO:0005737~cytoplasm	GO:0005515~protein binding
MN	8038245	WD repeat domain-containing protein 83(LOC8038245)	GO:0000398~mRNA splicing, via spliceosome	GO:0071013~catalytic step 2 spliceosome	GO:0004402~histone acetyltransferase activity
MN	8038245	WD repeat domain-containing protein 83(LOC8038245)	GO:0000398~mRNA splicing, via spliceosome	GO:0071013~catalytic step 2 spliceosome	GO:0005515~protein binding
MN	8038711	nidogen-1(LOC8038711)	GO:0007160~cell-matrix adhesion	GO:0005604~basement membrane	GO:0005509~calcium ion binding
MN	8038711	nidogen-1(LOC8038711)	GO:0007160~cell-matrix adhesion	GO:0016020~membrane	GO:0005509~calcium ion binding
MN	8038800	CCR4-NOT transcription complex subunit 6-like twin(twin)	GO:0000289~nuclear-transcribed mRNA poly(A) tail shortening	GO:0005634~nucleus	GO:0004535~poly(A)-specific ribonuclease activity
MN	8038800	CCR4-NOT transcription complex subunit 6-like twin(twin)	GO:0000289~nuclear-transcribed mRNA poly(A) tail shortening	GO:0005634~nucleus	GO:0005515~protein binding
MN	8038800	CCR4-NOT transcription complex subunit 6-like twin(twin)	GO:0000289~nuclear-transcribed mRNA poly(A) tail shortening	GO:0005737~cytoplasm	GO:0004535~poly(A)-specific ribonuclease activity
MN	8038800	CCR4-NOT transcription complex subunit 6-like twin(twin)	GO:0000289~nuclear-transcribed mRNA poly(A) tail shortening	GO:0005737~cytoplasm	GO:0005515~protein binding
MN	8038800	CCR4-NOT transcription complex subunit 6-like twin(twin)	GO:0000289~nuclear-transcribed mRNA poly(A) tail shortening	GO:0030014~CCR4-NOT complex	GO:0004535~poly(A)-specific ribonuclease activity
MN	8038800	CCR4-NOT transcription complex subunit 6-like twin(twin)	GO:0000289~nuclear-transcribed mRNA poly(A) tail shortening	GO:0030014~CCR4-NOT complex	GO:0005515~protein binding
MN	8038810	short transient receptor potential channel 4-associated protein(LOC8038810)	GO:0006511~ubiquitin-dependent protein catabolic process	GO:0031464~Cul4A-RING E3 ubiquitin ligase complex	GO:0019902~phosphatase binding
MN	8038814	dipeptidyl peptidase 3(DppIII)	GO:0006412~translation	GO:0005737~cytoplasm	GO:0003735~structural constituent of ribosome
MN	8038814	dipeptidyl peptidase 3(DppIII)	GO:0006412~translation	GO:0005737~cytoplasm	GO:0004177~aminopeptidase activity
MN	8038814	dipeptidyl peptidase 3(DppIII)	GO:0006412~translation	GO:0005737~cytoplasm	GO:0008235~metalloexopeptidase activity
MN	8038814	dipeptidyl peptidase 3(DppIII)	GO:0006412~translation	GO:0005737~cytoplasm	GO:0008239~dipeptidyl-peptidase activity
MN	8038814	dipeptidyl peptidase 3(DppIII)	GO:0006412~translation	GO:0005737~cytoplasm	GO:0046872~metal ion binding
MN	8038814	dipeptidyl peptidase 3(DppIII)	GO:0006412~translation	GO:0005840~ribosome	GO:0003735~structural constituent of ribosome
MN	8038814	dipeptidyl peptidase 3(DppIII)	GO:0006412~translation	GO:0005840~ribosome	GO:0004177~aminopeptidase activity
MN	8038814	dipeptidyl peptidase 3(DppIII)	GO:0006412~translation	GO:0005840~ribosome	GO:0008235~metalloexopeptidase activity
MN	8038814	dipeptidyl peptidase 3(DppIII)	GO:0006412~translation	GO:0005840~ribosome	GO:0008239~dipeptidyl-peptidase activity
MN	8038814	dipeptidyl peptidase 3(DppIII)	GO:0006412~translation	GO:0005840~ribosome	GO:0046872~metal ion binding
MN	8038814	dipeptidyl peptidase 3(DppIII)	GO:0006508~proteolysis	GO:0005737~cytoplasm	GO:0003735~structural constituent of ribosome
MN	8038814	dipeptidyl peptidase 3(DppIII)	GO:0006508~proteolysis	GO:0005737~cytoplasm	GO:0004177~aminopeptidase activity
MN	8038814	dipeptidyl peptidase 3(DppIII)	GO:0006508~proteolysis	GO:0005737~cytoplasm	GO:0008235~metalloexopeptidase activity
MN	8038814	dipeptidyl peptidase 3(DppIII)	GO:0006508~proteolysis	GO:0005737~cytoplasm	GO:0008239~dipeptidyl-peptidase activity
MN	8038814	dipeptidyl peptidase 3(DppIII)	GO:0006508~proteolysis	GO:0005737~cytoplasm	GO:0046872~metal ion binding
MN	8038814	dipeptidyl peptidase 3(DppIII)	GO:0006508~proteolysis	GO:0005840~ribosome	GO:0003735~structural constituent of ribosome
MN	8038814	dipeptidyl peptidase 3(DppIII)	GO:0006508~proteolysis	GO:0005840~ribosome	GO:0004177~aminopeptidase activity
MN	8038814	dipeptidyl peptidase 3(DppIII)	GO:0006508~proteolysis	GO:0005840~ribosome	GO:0008235~metalloexopeptidase activity
MN	8038814	dipeptidyl peptidase 3(DppIII)	GO:0006508~proteolysis	GO:0005840~ribosome	GO:0008239~dipeptidyl-peptidase activity
MN	8038814	dipeptidyl peptidase 3(DppIII)	GO:0006508~proteolysis	GO:0005840~ribosome	GO:0046872~metal ion binding
MN	8038960	thimet oligopeptidase-like(LOC8038960)	GO:0006508~proteolysis	GO:0005758~mitochondrial intermembrane space	GO:0004222~metalloendopeptidase activity
MN	8038960	thimet oligopeptidase-like(LOC8038960)	GO:0006518~peptide metabolic process	GO:0005758~mitochondrial intermembrane space	GO:0004222~metalloendopeptidase activity
MN	8039067	bromodomain-containing protein 140(Br140)	GO:0006357~regulation of transcription by RNA polymerase II	GO:0005634~nucleus	GO:0005515~protein binding
MN	8039067	bromodomain-containing protein 140(Br140)	GO:0006357~regulation of transcription by RNA polymerase II	GO:0005634~nucleus	GO:0046872~metal ion binding
MN	8039067	bromodomain-containing protein 140(Br140)	GO:0006357~regulation of transcription by RNA polymerase II	GO:0070776~MOZ/MORF histone acetyltransferase complex	GO:0005515~protein binding
MN	8039067	bromodomain-containing protein 140(Br140)	GO:0006357~regulation of transcription by RNA polymerase II	GO:0070776~MOZ/MORF histone acetyltransferase complex	GO:0046872~metal ion binding
MN	8039076	probable chitinase 10(LOC8039076)	GO:0005975~carbohydrate metabolic process	GO:0005576~extracellular region	GO:0004568~chitinase activity
MN	8039076	probable chitinase 10(LOC8039076)	GO:0005975~carbohydrate metabolic process	GO:0005576~extracellular region	GO:0008061~chitin binding
MN	8039076	probable chitinase 10(LOC8039076)	GO:0005975~carbohydrate metabolic process	GO:0016020~membrane	GO:0004568~chitinase activity
MN	8039076	probable chitinase 10(LOC8039076)	GO:0005975~carbohydrate metabolic process	GO:0016020~membrane	GO:0008061~chitin binding
MN	8039076	probable chitinase 10(LOC8039076)	GO:0006032~chitin catabolic process	GO:0005576~extracellular region	GO:0004568~chitinase activity
MN	8039076	probable chitinase 10(LOC8039076)	GO:0006032~chitin catabolic process	GO:0005576~extracellular region	GO:0008061~chitin binding
MN	8039076	probable chitinase 10(LOC8039076)	GO:0006032~chitin catabolic process	GO:0016020~membrane	GO:0004568~chitinase activity
MN	8039076	probable chitinase 10(LOC8039076)	GO:0006032~chitin catabolic process	GO:0016020~membrane	GO:0008061~chitin binding
MN	8039303	TATA-box binding protein associated factor 1(Taf1)	GO:0006366~transcription by RNA polymerase II	GO:0005669~transcription factor TFIID complex	GO:0001091~RNA polymerase II general transcription initiation factor binding
MN	8039303	TATA-box binding protein associated factor 1(Taf1)	GO:0006366~transcription by RNA polymerase II	GO:0005669~transcription factor TFIID complex	GO:0004402~histone acetyltransferase activity
MN	8039303	TATA-box binding protein associated factor 1(Taf1)	GO:0006366~transcription by RNA polymerase II	GO:0005669~transcription factor TFIID complex	GO:0016251~RNA polymerase II general transcription initiation factor activity
MN	8039303	TATA-box binding protein associated factor 1(Taf1)	GO:0006366~transcription by RNA polymerase II	GO:0005669~transcription factor TFIID complex	GO:0017025~TBP-class protein binding
MN	8039303	TATA-box binding protein associated factor 1(Taf1)	GO:0051123~RNA polymerase II preinitiation complex assembly	GO:0005669~transcription factor TFIID complex	GO:0001091~RNA polymerase II general transcription initiation factor binding
MN	8039303	TATA-box binding protein associated factor 1(Taf1)	GO:0051123~RNA polymerase II preinitiation complex assembly	GO:0005669~transcription factor TFIID complex	GO:0004402~histone acetyltransferase activity
MN	8039303	TATA-box binding protein associated factor 1(Taf1)	GO:0051123~RNA polymerase II preinitiation complex assembly	GO:0005669~transcription factor TFIID complex	GO:0016251~RNA polymerase II general transcription initiation factor activity
MN	8039303	TATA-box binding protein associated factor 1(Taf1)	GO:0051123~RNA polymerase II preinitiation complex assembly	GO:0005669~transcription factor TFIID complex	GO:0017025~TBP-class protein binding
MN	8039306	vacuolar protein sorting 36(Vps36)	GO:0043328~protein transport to vacuole involved in ubiquitin-dependent protein catabolic process via the multivesicular body sorting pathway	GO:0000814~ESCRT II complex	GO:0032266~phosphatidylinositol-3-phosphate binding
MN	8039306	vacuolar protein sorting 36(Vps36)	GO:0043328~protein transport to vacuole involved in ubiquitin-dependent protein catabolic process via the multivesicular body sorting pathway	GO:0000814~ESCRT II complex	GO:0043130~ubiquitin binding
MN	8039306	vacuolar protein sorting 36(Vps36)	GO:0043328~protein transport to vacuole involved in ubiquitin-dependent protein catabolic process via the multivesicular body sorting pathway	GO:0031902~late endosome membrane	GO:0032266~phosphatidylinositol-3-phosphate binding
MN	8039306	vacuolar protein sorting 36(Vps36)	GO:0043328~protein transport to vacuole involved in ubiquitin-dependent protein catabolic process via the multivesicular body sorting pathway	GO:0031902~late endosome membrane	GO:0043130~ubiquitin binding
MN	8039415	methionine aminopeptidase 1(LOC8039415)	GO:0006508~proteolysis	GO:0005829~cytosol	GO:0004239~initiator methionyl aminopeptidase activity
MN	8039415	methionine aminopeptidase 1(LOC8039415)	GO:0006508~proteolysis	GO:0005829~cytosol	GO:0046872~metal ion binding
MN	8039415	methionine aminopeptidase 1(LOC8039415)	GO:0006508~proteolysis	GO:0005829~cytosol	GO:0070006~metalloaminopeptidase activity
MN	8039530	succinic semialdehyde dehydrogenase(Ssadh)	GO:0009450~gamma-aminobutyric acid catabolic process	GO:0005739~mitochondrion	GO:0004777~succinate-semialdehyde dehydrogenase (NAD+) activity
MN	8039530	succinic semialdehyde dehydrogenase(Ssadh)	GO:0009450~gamma-aminobutyric acid catabolic process	GO:0005829~cytosol	GO:0004777~succinate-semialdehyde dehydrogenase (NAD+) activity
MN	8039533	ubiquitin carboxyl-terminal hydrolase 15(LOC8039533)	GO:0006508~proteolysis	GO:0005634~nucleus	GO:0004843~cysteine-type deubiquitinase activity
MN	8039533	ubiquitin carboxyl-terminal hydrolase 15(LOC8039533)	GO:0016579~protein deubiquitination	GO:0005634~nucleus	GO:0004843~cysteine-type deubiquitinase activity
MN	8039598	E3 ubiquitin-protein ligase KCMF1(LOC8039598)	GO:0010646~regulation of cell communication	GO:0005886~plasma membrane	GO:0008270~zinc ion binding
MN	8039598	E3 ubiquitin-protein ligase KCMF1(LOC8039598)	GO:0023051~regulation of signaling	GO:0005886~plasma membrane	GO:0008270~zinc ion binding
MN	8039598	E3 ubiquitin-protein ligase KCMF1(LOC8039598)	GO:0099536~synaptic signaling	GO:0005886~plasma membrane	GO:0008270~zinc ion binding
MN	8039644	sulfate transporter(LOC8039644)	GO:0008272~sulfate transport	GO:0016020~membrane	GO:0008271~secondary active sulfate transmembrane transporter activity
MN	8039644	sulfate transporter(LOC8039644)	GO:0008272~sulfate transport	GO:0016020~membrane	GO:0015106~bicarbonate transmembrane transporter activity
MN	8039644	sulfate transporter(LOC8039644)	GO:0008272~sulfate transport	GO:0016020~membrane	GO:0015108~chloride transmembrane transporter activity
MN	8039644	sulfate transporter(LOC8039644)	GO:0008272~sulfate transport	GO:0016020~membrane	GO:0019531~oxalate transmembrane transporter activity
MN	8039644	sulfate transporter(LOC8039644)	GO:0055085~transmembrane transport	GO:0016020~membrane	GO:0008271~secondary active sulfate transmembrane transporter activity
MN	8039644	sulfate transporter(LOC8039644)	GO:0055085~transmembrane transport	GO:0016020~membrane	GO:0015106~bicarbonate transmembrane transporter activity
MN	8039644	sulfate transporter(LOC8039644)	GO:0055085~transmembrane transport	GO:0016020~membrane	GO:0015108~chloride transmembrane transporter activity
MN	8039644	sulfate transporter(LOC8039644)	GO:0055085~transmembrane transport	GO:0016020~membrane	GO:0019531~oxalate transmembrane transporter activity
MN	8039647	tyrosine-protein phosphatase 10D(LOC8039647)	GO:0006470~protein dephosphorylation	GO:0016020~membrane	GO:0004725~protein tyrosine phosphatase activity
MN	8039647	tyrosine-protein phosphatase 10D(LOC8039647)	GO:0006470~protein dephosphorylation	GO:0016020~membrane	GO:0005515~protein binding
MN	8039647	tyrosine-protein phosphatase 10D(LOC8039647)	GO:0006470~protein dephosphorylation	GO:0016020~membrane	GO:0016740~transferase activity
MN	8039647	tyrosine-protein phosphatase 10D(LOC8039647)	GO:0006470~protein dephosphorylation	GO:0043235~receptor complex	GO:0004725~protein tyrosine phosphatase activity
MN	8039647	tyrosine-protein phosphatase 10D(LOC8039647)	GO:0006470~protein dephosphorylation	GO:0043235~receptor complex	GO:0005515~protein binding
MN	8039647	tyrosine-protein phosphatase 10D(LOC8039647)	GO:0006470~protein dephosphorylation	GO:0043235~receptor complex	GO:0016740~transferase activity
MN	8039647	tyrosine-protein phosphatase 10D(LOC8039647)	GO:0016311~dephosphorylation	GO:0016020~membrane	GO:0004725~protein tyrosine phosphatase activity
MN	8039647	tyrosine-protein phosphatase 10D(LOC8039647)	GO:0016311~dephosphorylation	GO:0016020~membrane	GO:0005515~protein binding
MN	8039647	tyrosine-protein phosphatase 10D(LOC8039647)	GO:0016311~dephosphorylation	GO:0016020~membrane	GO:0016740~transferase activity
MN	8039647	tyrosine-protein phosphatase 10D(LOC8039647)	GO:0016311~dephosphorylation	GO:0043235~receptor complex	GO:0004725~protein tyrosine phosphatase activity
MN	8039647	tyrosine-protein phosphatase 10D(LOC8039647)	GO:0016311~dephosphorylation	GO:0043235~receptor complex	GO:0005515~protein binding
MN	8039647	tyrosine-protein phosphatase 10D(LOC8039647)	GO:0016311~dephosphorylation	GO:0043235~receptor complex	GO:0016740~transferase activity
MN	8039647	tyrosine-protein phosphatase 10D(LOC8039647)	GO:0048666~neuron development	GO:0016020~membrane	GO:0004725~protein tyrosine phosphatase activity
MN	8039647	tyrosine-protein phosphatase 10D(LOC8039647)	GO:0048666~neuron development	GO:0016020~membrane	GO:0005515~protein binding
MN	8039647	tyrosine-protein phosphatase 10D(LOC8039647)	GO:0048666~neuron development	GO:0016020~membrane	GO:0016740~transferase activity
MN	8039647	tyrosine-protein phosphatase 10D(LOC8039647)	GO:0048666~neuron development	GO:0043235~receptor complex	GO:0004725~protein tyrosine phosphatase activity
MN	8039647	tyrosine-protein phosphatase 10D(LOC8039647)	GO:0048666~neuron development	GO:0043235~receptor complex	GO:0005515~protein binding
MN	8039647	tyrosine-protein phosphatase 10D(LOC8039647)	GO:0048666~neuron development	GO:0043235~receptor complex	GO:0016740~transferase activity
MN	8039679	zinc finger protein 510(LOC8039679)	GO:0006357~regulation of transcription by RNA polymerase II	GO:0005634~nucleus	GO:0000978~RNA polymerase II cis-regulatory region sequence-specific DNA binding
MN	8039679	zinc finger protein 510(LOC8039679)	GO:0006357~regulation of transcription by RNA polymerase II	GO:0005634~nucleus	GO:0003700~DNA-binding transcription factor activity
MN	8039679	zinc finger protein 510(LOC8039679)	GO:0010468~regulation of gene expression	GO:0005634~nucleus	GO:0000978~RNA polymerase II cis-regulatory region sequence-specific DNA binding
MN	8039679	zinc finger protein 510(LOC8039679)	GO:0010468~regulation of gene expression	GO:0005634~nucleus	GO:0003700~DNA-binding transcription factor activity
MN	8039809	leukotriene A-4 hydrolase(LOC8039809)	GO:0006508~proteolysis	GO:0005634~nucleus	GO:0004177~aminopeptidase activity
MN	8039809	leukotriene A-4 hydrolase(LOC8039809)	GO:0006508~proteolysis	GO:0005634~nucleus	GO:0004301~epoxide hydrolase activity
MN	8039809	leukotriene A-4 hydrolase(LOC8039809)	GO:0006508~proteolysis	GO:0005634~nucleus	GO:0004463~leukotriene-A4 hydrolase activity
MN	8039809	leukotriene A-4 hydrolase(LOC8039809)	GO:0006508~proteolysis	GO:0005634~nucleus	GO:0008237~metallopeptidase activity
MN	8039809	leukotriene A-4 hydrolase(LOC8039809)	GO:0006508~proteolysis	GO:0005634~nucleus	GO:0008270~zinc ion binding
MN	8039809	leukotriene A-4 hydrolase(LOC8039809)	GO:0006508~proteolysis	GO:0005634~nucleus	GO:0070006~metalloaminopeptidase activity
MN	8039809	leukotriene A-4 hydrolase(LOC8039809)	GO:0006508~proteolysis	GO:0005829~cytosol	GO:0004177~aminopeptidase activity
MN	8039809	leukotriene A-4 hydrolase(LOC8039809)	GO:0006508~proteolysis	GO:0005829~cytosol	GO:0004301~epoxide hydrolase activity
MN	8039809	leukotriene A-4 hydrolase(LOC8039809)	GO:0006508~proteolysis	GO:0005829~cytosol	GO:0004463~leukotriene-A4 hydrolase activity
MN	8039809	leukotriene A-4 hydrolase(LOC8039809)	GO:0006508~proteolysis	GO:0005829~cytosol	GO:0008237~metallopeptidase activity
MN	8039809	leukotriene A-4 hydrolase(LOC8039809)	GO:0006508~proteolysis	GO:0005829~cytosol	GO:0008270~zinc ion binding
MN	8039809	leukotriene A-4 hydrolase(LOC8039809)	GO:0006508~proteolysis	GO:0005829~cytosol	GO:0070006~metalloaminopeptidase activity
MN	8039809	leukotriene A-4 hydrolase(LOC8039809)	GO:0006508~proteolysis	GO:0005886~plasma membrane	GO:0004177~aminopeptidase activity
MN	8039809	leukotriene A-4 hydrolase(LOC8039809)	GO:0006508~proteolysis	GO:0005886~plasma membrane	GO:0004301~epoxide hydrolase activity
MN	8039809	leukotriene A-4 hydrolase(LOC8039809)	GO:0006508~proteolysis	GO:0005886~plasma membrane	GO:0004463~leukotriene-A4 hydrolase activity
MN	8039809	leukotriene A-4 hydrolase(LOC8039809)	GO:0006508~proteolysis	GO:0005886~plasma membrane	GO:0008237~metallopeptidase activity
MN	8039809	leukotriene A-4 hydrolase(LOC8039809)	GO:0006508~proteolysis	GO:0005886~plasma membrane	GO:0008270~zinc ion binding
MN	8039809	leukotriene A-4 hydrolase(LOC8039809)	GO:0006508~proteolysis	GO:0005886~plasma membrane	GO:0070006~metalloaminopeptidase activity
MN	8039809	leukotriene A-4 hydrolase(LOC8039809)	GO:0006508~proteolysis	GO:0098552~side of membrane	GO:0004177~aminopeptidase activity
MN	8039809	leukotriene A-4 hydrolase(LOC8039809)	GO:0006508~proteolysis	GO:0098552~side of membrane	GO:0004301~epoxide hydrolase activity
MN	8039809	leukotriene A-4 hydrolase(LOC8039809)	GO:0006508~proteolysis	GO:0098552~side of membrane	GO:0004463~leukotriene-A4 hydrolase activity
MN	8039809	leukotriene A-4 hydrolase(LOC8039809)	GO:0006508~proteolysis	GO:0098552~side of membrane	GO:0008237~metallopeptidase activity
MN	8039809	leukotriene A-4 hydrolase(LOC8039809)	GO:0006508~proteolysis	GO:0098552~side of membrane	GO:0008270~zinc ion binding
MN	8039809	leukotriene A-4 hydrolase(LOC8039809)	GO:0006508~proteolysis	GO:0098552~side of membrane	GO:0070006~metalloaminopeptidase activity
MN	8039809	leukotriene A-4 hydrolase(LOC8039809)	GO:0019370~leukotriene biosynthetic process	GO:0005634~nucleus	GO:0004177~aminopeptidase activity
MN	8039809	leukotriene A-4 hydrolase(LOC8039809)	GO:0019370~leukotriene biosynthetic process	GO:0005634~nucleus	GO:0004301~epoxide hydrolase activity
MN	8039809	leukotriene A-4 hydrolase(LOC8039809)	GO:0019370~leukotriene biosynthetic process	GO:0005634~nucleus	GO:0004463~leukotriene-A4 hydrolase activity
MN	8039809	leukotriene A-4 hydrolase(LOC8039809)	GO:0019370~leukotriene biosynthetic process	GO:0005634~nucleus	GO:0008237~metallopeptidase activity
MN	8039809	leukotriene A-4 hydrolase(LOC8039809)	GO:0019370~leukotriene biosynthetic process	GO:0005634~nucleus	GO:0008270~zinc ion binding
MN	8039809	leukotriene A-4 hydrolase(LOC8039809)	GO:0019370~leukotriene biosynthetic process	GO:0005634~nucleus	GO:0070006~metalloaminopeptidase activity
MN	8039809	leukotriene A-4 hydrolase(LOC8039809)	GO:0019370~leukotriene biosynthetic process	GO:0005829~cytosol	GO:0004177~aminopeptidase activity
MN	8039809	leukotriene A-4 hydrolase(LOC8039809)	GO:0019370~leukotriene biosynthetic process	GO:0005829~cytosol	GO:0004301~epoxide hydrolase activity
MN	8039809	leukotriene A-4 hydrolase(LOC8039809)	GO:0019370~leukotriene biosynthetic process	GO:0005829~cytosol	GO:0004463~leukotriene-A4 hydrolase activity
MN	8039809	leukotriene A-4 hydrolase(LOC8039809)	GO:0019370~leukotriene biosynthetic process	GO:0005829~cytosol	GO:0008237~metallopeptidase activity
MN	8039809	leukotriene A-4 hydrolase(LOC8039809)	GO:0019370~leukotriene biosynthetic process	GO:0005829~cytosol	GO:0008270~zinc ion binding
MN	8039809	leukotriene A-4 hydrolase(LOC8039809)	GO:0019370~leukotriene biosynthetic process	GO:0005829~cytosol	GO:0070006~metalloaminopeptidase activity
MN	8039809	leukotriene A-4 hydrolase(LOC8039809)	GO:0019370~leukotriene biosynthetic process	GO:0005886~plasma membrane	GO:0004177~aminopeptidase activity
MN	8039809	leukotriene A-4 hydrolase(LOC8039809)	GO:0019370~leukotriene biosynthetic process	GO:0005886~plasma membrane	GO:0004301~epoxide hydrolase activity
MN	8039809	leukotriene A-4 hydrolase(LOC8039809)	GO:0019370~leukotriene biosynthetic process	GO:0005886~plasma membrane	GO:0004463~leukotriene-A4 hydrolase activity
MN	8039809	leukotriene A-4 hydrolase(LOC8039809)	GO:0019370~leukotriene biosynthetic process	GO:0005886~plasma membrane	GO:0008237~metallopeptidase activity
MN	8039809	leukotriene A-4 hydrolase(LOC8039809)	GO:0019370~leukotriene biosynthetic process	GO:0005886~plasma membrane	GO:0008270~zinc ion binding
MN	8039809	leukotriene A-4 hydrolase(LOC8039809)	GO:0019370~leukotriene biosynthetic process	GO:0005886~plasma membrane	GO:0070006~metalloaminopeptidase activity
MN	8039809	leukotriene A-4 hydrolase(LOC8039809)	GO:0019370~leukotriene biosynthetic process	GO:0098552~side of membrane	GO:0004177~aminopeptidase activity
MN	8039809	leukotriene A-4 hydrolase(LOC8039809)	GO:0019370~leukotriene biosynthetic process	GO:0098552~side of membrane	GO:0004301~epoxide hydrolase activity
MN	8039809	leukotriene A-4 hydrolase(LOC8039809)	GO:0019370~leukotriene biosynthetic process	GO:0098552~side of membrane	GO:0004463~leukotriene-A4 hydrolase activity
MN	8039809	leukotriene A-4 hydrolase(LOC8039809)	GO:0019370~leukotriene biosynthetic process	GO:0098552~side of membrane	GO:0008237~metallopeptidase activity
MN	8039809	leukotriene A-4 hydrolase(LOC8039809)	GO:0019370~leukotriene biosynthetic process	GO:0098552~side of membrane	GO:0008270~zinc ion binding
MN	8039809	leukotriene A-4 hydrolase(LOC8039809)	GO:0019370~leukotriene biosynthetic process	GO:0098552~side of membrane	GO:0070006~metalloaminopeptidase activity
MN	8039809	leukotriene A-4 hydrolase(LOC8039809)	GO:0043171~peptide catabolic process	GO:0005634~nucleus	GO:0004177~aminopeptidase activity
MN	8039809	leukotriene A-4 hydrolase(LOC8039809)	GO:0043171~peptide catabolic process	GO:0005634~nucleus	GO:0004301~epoxide hydrolase activity
MN	8039809	leukotriene A-4 hydrolase(LOC8039809)	GO:0043171~peptide catabolic process	GO:0005634~nucleus	GO:0004463~leukotriene-A4 hydrolase activity
MN	8039809	leukotriene A-4 hydrolase(LOC8039809)	GO:0043171~peptide catabolic process	GO:0005634~nucleus	GO:0008237~metallopeptidase activity
MN	8039809	leukotriene A-4 hydrolase(LOC8039809)	GO:0043171~peptide catabolic process	GO:0005634~nucleus	GO:0008270~zinc ion binding
MN	8039809	leukotriene A-4 hydrolase(LOC8039809)	GO:0043171~peptide catabolic process	GO:0005634~nucleus	GO:0070006~metalloaminopeptidase activity
MN	8039809	leukotriene A-4 hydrolase(LOC8039809)	GO:0043171~peptide catabolic process	GO:0005829~cytosol	GO:0004177~aminopeptidase activity
MN	8039809	leukotriene A-4 hydrolase(LOC8039809)	GO:0043171~peptide catabolic process	GO:0005829~cytosol	GO:0004301~epoxide hydrolase activity
MN	8039809	leukotriene A-4 hydrolase(LOC8039809)	GO:0043171~peptide catabolic process	GO:0005829~cytosol	GO:0004463~leukotriene-A4 hydrolase activity
MN	8039809	leukotriene A-4 hydrolase(LOC8039809)	GO:0043171~peptide catabolic process	GO:0005829~cytosol	GO:0008237~metallopeptidase activity
MN	8039809	leukotriene A-4 hydrolase(LOC8039809)	GO:0043171~peptide catabolic process	GO:0005829~cytosol	GO:0008270~zinc ion binding
MN	8039809	leukotriene A-4 hydrolase(LOC8039809)	GO:0043171~peptide catabolic process	GO:0005829~cytosol	GO:0070006~metalloaminopeptidase activity
MN	8039809	leukotriene A-4 hydrolase(LOC8039809)	GO:0043171~peptide catabolic process	GO:0005886~plasma membrane	GO:0004177~aminopeptidase activity
MN	8039809	leukotriene A-4 hydrolase(LOC8039809)	GO:0043171~peptide catabolic process	GO:0005886~plasma membrane	GO:0004301~epoxide hydrolase activity
MN	8039809	leukotriene A-4 hydrolase(LOC8039809)	GO:0043171~peptide catabolic process	GO:0005886~plasma membrane	GO:0004463~leukotriene-A4 hydrolase activity
MN	8039809	leukotriene A-4 hydrolase(LOC8039809)	GO:0043171~peptide catabolic process	GO:0005886~plasma membrane	GO:0008237~metallopeptidase activity
MN	8039809	leukotriene A-4 hydrolase(LOC8039809)	GO:0043171~peptide catabolic process	GO:0005886~plasma membrane	GO:0008270~zinc ion binding
MN	8039809	leukotriene A-4 hydrolase(LOC8039809)	GO:0043171~peptide catabolic process	GO:0005886~plasma membrane	GO:0070006~metalloaminopeptidase activity
MN	8039809	leukotriene A-4 hydrolase(LOC8039809)	GO:0043171~peptide catabolic process	GO:0098552~side of membrane	GO:0004177~aminopeptidase activity
MN	8039809	leukotriene A-4 hydrolase(LOC8039809)	GO:0043171~peptide catabolic process	GO:0098552~side of membrane	GO:0004301~epoxide hydrolase activity
MN	8039809	leukotriene A-4 hydrolase(LOC8039809)	GO:0043171~peptide catabolic process	GO:0098552~side of membrane	GO:0004463~leukotriene-A4 hydrolase activity
MN	8039809	leukotriene A-4 hydrolase(LOC8039809)	GO:0043171~peptide catabolic process	GO:0098552~side of membrane	GO:0008237~metallopeptidase activity
MN	8039809	leukotriene A-4 hydrolase(LOC8039809)	GO:0043171~peptide catabolic process	GO:0098552~side of membrane	GO:0008270~zinc ion binding
MN	8039809	leukotriene A-4 hydrolase(LOC8039809)	GO:0043171~peptide catabolic process	GO:0098552~side of membrane	GO:0070006~metalloaminopeptidase activity
MN	8040089	Utx histone demethylase(Utx)	GO:0000122~negative regulation of transcription by RNA polymerase II	GO:0017053~transcription repressor complex	GO:0000978~RNA polymerase II cis-regulatory region sequence-specific DNA binding
MN	8040089	Utx histone demethylase(Utx)	GO:0000122~negative regulation of transcription by RNA polymerase II	GO:0017053~transcription repressor complex	GO:0005515~protein binding
MN	8040089	Utx histone demethylase(Utx)	GO:0000122~negative regulation of transcription by RNA polymerase II	GO:0017053~transcription repressor complex	GO:0008168~methyltransferase activity
MN	8040089	Utx histone demethylase(Utx)	GO:0000122~negative regulation of transcription by RNA polymerase II	GO:0017053~transcription repressor complex	GO:0031490~chromatin DNA binding
MN	8040089	Utx histone demethylase(Utx)	GO:0000122~negative regulation of transcription by RNA polymerase II	GO:0017053~transcription repressor complex	GO:0046872~metal ion binding
MN	8040089	Utx histone demethylase(Utx)	GO:0000122~negative regulation of transcription by RNA polymerase II	GO:0017053~transcription repressor complex	GO:0071558~histone H3K27me2/H3K27me3 demethylase activity
MN	8040089	Utx histone demethylase(Utx)	GO:0000122~negative regulation of transcription by RNA polymerase II	GO:0044666~MLL3/4 complex	GO:0000978~RNA polymerase II cis-regulatory region sequence-specific DNA binding
MN	8040089	Utx histone demethylase(Utx)	GO:0000122~negative regulation of transcription by RNA polymerase II	GO:0044666~MLL3/4 complex	GO:0005515~protein binding
MN	8040089	Utx histone demethylase(Utx)	GO:0000122~negative regulation of transcription by RNA polymerase II	GO:0044666~MLL3/4 complex	GO:0008168~methyltransferase activity
MN	8040089	Utx histone demethylase(Utx)	GO:0000122~negative regulation of transcription by RNA polymerase II	GO:0044666~MLL3/4 complex	GO:0031490~chromatin DNA binding
MN	8040089	Utx histone demethylase(Utx)	GO:0000122~negative regulation of transcription by RNA polymerase II	GO:0044666~MLL3/4 complex	GO:0046872~metal ion binding
MN	8040089	Utx histone demethylase(Utx)	GO:0000122~negative regulation of transcription by RNA polymerase II	GO:0044666~MLL3/4 complex	GO:0071558~histone H3K27me2/H3K27me3 demethylase activity
MN	8040089	Utx histone demethylase(Utx)	GO:0007507~heart development	GO:0017053~transcription repressor complex	GO:0000978~RNA polymerase II cis-regulatory region sequence-specific DNA binding
MN	8040089	Utx histone demethylase(Utx)	GO:0007507~heart development	GO:0017053~transcription repressor complex	GO:0005515~protein binding
MN	8040089	Utx histone demethylase(Utx)	GO:0007507~heart development	GO:0017053~transcription repressor complex	GO:0008168~methyltransferase activity
MN	8040089	Utx histone demethylase(Utx)	GO:0007507~heart development	GO:0017053~transcription repressor complex	GO:0031490~chromatin DNA binding
MN	8040089	Utx histone demethylase(Utx)	GO:0007507~heart development	GO:0017053~transcription repressor complex	GO:0046872~metal ion binding
MN	8040089	Utx histone demethylase(Utx)	GO:0007507~heart development	GO:0017053~transcription repressor complex	GO:0071558~histone H3K27me2/H3K27me3 demethylase activity
MN	8040089	Utx histone demethylase(Utx)	GO:0007507~heart development	GO:0044666~MLL3/4 complex	GO:0000978~RNA polymerase II cis-regulatory region sequence-specific DNA binding
MN	8040089	Utx histone demethylase(Utx)	GO:0007507~heart development	GO:0044666~MLL3/4 complex	GO:0005515~protein binding
MN	8040089	Utx histone demethylase(Utx)	GO:0007507~heart development	GO:0044666~MLL3/4 complex	GO:0008168~methyltransferase activity
MN	8040089	Utx histone demethylase(Utx)	GO:0007507~heart development	GO:0044666~MLL3/4 complex	GO:0031490~chromatin DNA binding
MN	8040089	Utx histone demethylase(Utx)	GO:0007507~heart development	GO:0044666~MLL3/4 complex	GO:0046872~metal ion binding
MN	8040089	Utx histone demethylase(Utx)	GO:0007507~heart development	GO:0044666~MLL3/4 complex	GO:0071558~histone H3K27me2/H3K27me3 demethylase activity
MN	8040089	Utx histone demethylase(Utx)	GO:0010468~regulation of gene expression	GO:0017053~transcription repressor complex	GO:0000978~RNA polymerase II cis-regulatory region sequence-specific DNA binding
MN	8040089	Utx histone demethylase(Utx)	GO:0010468~regulation of gene expression	GO:0017053~transcription repressor complex	GO:0005515~protein binding
MN	8040089	Utx histone demethylase(Utx)	GO:0010468~regulation of gene expression	GO:0017053~transcription repressor complex	GO:0008168~methyltransferase activity
MN	8040089	Utx histone demethylase(Utx)	GO:0010468~regulation of gene expression	GO:0017053~transcription repressor complex	GO:0031490~chromatin DNA binding
MN	8040089	Utx histone demethylase(Utx)	GO:0010468~regulation of gene expression	GO:0017053~transcription repressor complex	GO:0046872~metal ion binding
MN	8040089	Utx histone demethylase(Utx)	GO:0010468~regulation of gene expression	GO:0017053~transcription repressor complex	GO:0071558~histone H3K27me2/H3K27me3 demethylase activity
MN	8040089	Utx histone demethylase(Utx)	GO:0010468~regulation of gene expression	GO:0044666~MLL3/4 complex	GO:0000978~RNA polymerase II cis-regulatory region sequence-specific DNA binding
MN	8040089	Utx histone demethylase(Utx)	GO:0010468~regulation of gene expression	GO:0044666~MLL3/4 complex	GO:0005515~protein binding
MN	8040089	Utx histone demethylase(Utx)	GO:0010468~regulation of gene expression	GO:0044666~MLL3/4 complex	GO:0008168~methyltransferase activity
MN	8040089	Utx histone demethylase(Utx)	GO:0010468~regulation of gene expression	GO:0044666~MLL3/4 complex	GO:0031490~chromatin DNA binding
MN	8040089	Utx histone demethylase(Utx)	GO:0010468~regulation of gene expression	GO:0044666~MLL3/4 complex	GO:0046872~metal ion binding
MN	8040089	Utx histone demethylase(Utx)	GO:0010468~regulation of gene expression	GO:0044666~MLL3/4 complex	GO:0071558~histone H3K27me2/H3K27me3 demethylase activity
MN	8040089	Utx histone demethylase(Utx)	GO:0032259~methylation	GO:0017053~transcription repressor complex	GO:0000978~RNA polymerase II cis-regulatory region sequence-specific DNA binding
MN	8040089	Utx histone demethylase(Utx)	GO:0032259~methylation	GO:0017053~transcription repressor complex	GO:0005515~protein binding
MN	8040089	Utx histone demethylase(Utx)	GO:0032259~methylation	GO:0017053~transcription repressor complex	GO:0008168~methyltransferase activity
MN	8040089	Utx histone demethylase(Utx)	GO:0032259~methylation	GO:0017053~transcription repressor complex	GO:0031490~chromatin DNA binding
MN	8040089	Utx histone demethylase(Utx)	GO:0032259~methylation	GO:0017053~transcription repressor complex	GO:0046872~metal ion binding
MN	8040089	Utx histone demethylase(Utx)	GO:0032259~methylation	GO:0017053~transcription repressor complex	GO:0071558~histone H3K27me2/H3K27me3 demethylase activity
MN	8040089	Utx histone demethylase(Utx)	GO:0032259~methylation	GO:0044666~MLL3/4 complex	GO:0000978~RNA polymerase II cis-regulatory region sequence-specific DNA binding
MN	8040089	Utx histone demethylase(Utx)	GO:0032259~methylation	GO:0044666~MLL3/4 complex	GO:0005515~protein binding
MN	8040089	Utx histone demethylase(Utx)	GO:0032259~methylation	GO:0044666~MLL3/4 complex	GO:0008168~methyltransferase activity
MN	8040089	Utx histone demethylase(Utx)	GO:0032259~methylation	GO:0044666~MLL3/4 complex	GO:0031490~chromatin DNA binding
MN	8040089	Utx histone demethylase(Utx)	GO:0032259~methylation	GO:0044666~MLL3/4 complex	GO:0046872~metal ion binding
MN	8040089	Utx histone demethylase(Utx)	GO:0032259~methylation	GO:0044666~MLL3/4 complex	GO:0071558~histone H3K27me2/H3K27me3 demethylase activity
MN	8040138	acetylcholinesterase-1-like(LOC8040138)	GO:0006581~acetylcholine catabolic process	GO:0005615~extracellular space	GO:0003990~acetylcholinesterase activity
[truncated: 9,253 more rows]

## Sheet: table_S6
Table S6. Predicted gene ontology terms for high-impact variants falling in genes that were unique or shared among the three Ixodes scapularis individuals according to their geographical origin. GO terms were predicted using DAVID.
Comparison group	Gene ontology ID	Gene ontology term	Category	Count
MN_PA	GO:0055085	transmembrane transport	Biological process	70
PA_TX	GO:0006357	regulation of transcription by RNA polymerase II	Biological process	59
MN_PA_TX	GO:0016485	protein processing	Biological process	48
MN_PA_TX	GO:0016310	phosphorylation	Biological process	29
MN_PA_TX	GO:0007411	axon guidance	Biological process	27
MN_PA_TX	GO:0007156	homophilic cell adhesion via plasma membrane adhesion molecules	Biological process	25
MN_PA_TX	GO:0032259	methylation	Biological process	23
PA_TX	GO:0006468	protein phosphorylation	Biological process	23
MN_PA_TX	GO:0006869	lipid transport	Biological process	21
MN_PA	GO:0051923	sulfation	Biological process	20
MN_PA_TX	GO:0007186	G protein-coupled receptor signaling pathway	Biological process	18
MN_PA_TX	GO:0033209	tumor necrosis factor-mediated signaling pathway	Biological process	18
MN_PA_TX	GO:0006887	exocytosis	Biological process	17
MN_PA	GO:0035336	long-chain fatty-acyl-CoA metabolic process	Biological process	15
MN_PA_TX	GO:0007169	cell surface receptor protein tyrosine kinase signaling pathway	Biological process	13
MN_PA_TX	GO:0007275	multicellular organism development	Biological process	13
MN_TX	GO:0007165	signal transduction	Biological process	13
PA_TX	GO:0005975	carbohydrate metabolic process	Biological process	13
MN_PA	GO:0043122	regulation of canonical NF-kappaB signal transduction	Biological process	12
MN_PA	GO:0070534	protein K63-linked ubiquitination	Biological process	12
MN_TX	GO:0019695	choline metabolic process	Biological process	12
TX	GO:0006508	proteolysis	Biological process	12
MN_PA	GO:0046330	positive regulation of JNK cascade	Biological process	11
MN_PA_TX	GO:0010468	regulation of gene expression	Biological process	11
MN_PA	GO:0070593	dendrite self-avoidance	Biological process	10
MN_PA	GO:0035556	intracellular signal transduction	Biological process	9
MN_PA_TX	GO:0006897	endocytosis	Biological process	9
MN_PA_TX	GO:0033674	positive regulation of kinase activity	Biological process	9
MN_TX	GO:0016042	lipid catabolic process	Biological process	9
PA_TX	GO:0006811	monoatomic ion transport	Biological process	9
TX	GO:0006355	regulation of DNA-templated transcription	Biological process	9
MN_PA	GO:0045944	positive regulation of transcription by RNA polymerase II	Biological process	8
MN_PA_TX	GO:0007015	actin filament organization	Biological process	8
MN_PA_TX	GO:0007018	microtubule-based movement	Biological process	8
MN_PA_TX	GO:0030182	neuron differentiation	Biological process	8
MN_TX	GO:0030422	siRNA processing	Biological process	8
MN_TX	GO:0035249	synaptic transmission	Biological process	8
MN_PA	GO:0007097	nuclear migration	Biological process	7
MN_PA_TX	GO:0007052	mitotic spindle organization	Biological process	7
MN_PA_TX	GO:0007166	cell surface receptor signaling pathway	Biological process	7
MN_PA_TX	GO:0030154	cell differentiation	Biological process	7
MN_TX	GO:0006886	intracellular protein transport	Biological process	7
MN_TX	GO:0008203	cholesterol metabolic process	Biological process	7
MN_TX	GO:0015995	chlorophyll biosynthetic process	Biological process	7
PA_TX	GO:0006032	chitin catabolic process	Biological process	7
PA_TX	GO:0006511	ubiquitin-dependent protein catabolic process	Biological process	7
PA_TX	GO:0006874	intracellular calcium ion homeostasis	Biological process	7
MN_PA	GO:0043171	peptide catabolic process	Biological process	6
MN_PA	GO:0043252	sodium-independent organic anion transport	Biological process	6
MN_TX	GO:0031297	replication fork processing	Biological process	6
TX	GO:0000398	mRNA splicing, via spliceosome	Biological process	6
MN_PA	GO:0032543	mitochondrial translation	Biological process	5
MN_PA	GO:0098609	cell-cell adhesion	Biological process	5
MN_PA	GO:1902600	proton transmembrane transport	Biological process	5
MN_TX	GO:0007268	chemical synaptic transmission	Biological process	5
MN_TX	GO:0009395	phospholipid catabolic process	Biological process	5
MN_TX	GO:0016192	vesicle-mediated transport	Biological process	5
MN_TX	GO:0022008	neurogenesis	Biological process	5
PA_TX	GO:0002098	tRNA wobble uridine modification	Biological process	5
PA_TX	GO:0006289	nucleotide-excision repair	Biological process	5
PA_TX	GO:0006397	mRNA processing	Biological process	5
TX	GO:0006541	glutamine metabolic process	Biological process	5
TX	GO:0006581	acetylcholine catabolic process	Biological process	5
TX	GO:0032197	retrotransposition	Biological process	5
MN	GO:0042391	regulation of membrane potential	Biological process	4
MN_PA	GO:0007264	small GTPase-mediated signal transduction	Biological process	4
MN_PA	GO:0032465	regulation of cytokinesis	Biological process	4
MN_PA	GO:0050906	detection of stimulus involved in sensory perception	Biological process	4
MN_TX	GO:0007131	reciprocal meiotic recombination	Biological process	4
MN_TX	GO:0007189	adenylate cyclase-activating G protein-coupled receptor signaling pathway	Biological process	4
MN_TX	GO:0007399	nervous system development	Biological process	4
MN_TX	GO:0007586	digestion	Biological process	4
MN_TX	GO:0033619	membrane protein proteolysis	Biological process	4
PA	GO:0043547	positive regulation of GTPase activity	Biological process	4
PA_TX	GO:0000717	nucleotide-excision repair DNA duplex unwinding	Biological process	4
PA_TX	GO:0006287	base-excision repair gap-filling	Biological process	4
PA_TX	GO:0006309	apoptotic DNA fragmentation	Biological process	4
PA_TX	GO:0030488	tRNA methylation	Biological process	4
TX	GO:0006486	protein glycosylation	Biological process	4
TX	GO:0006606	protein import into nucleus	Biological process	4
MN	GO:0016567	protein ubiquitination	Biological process	3
MN	GO:0045087	innate immune response	Biological process	3
MN	GO:0051301	cell division	Biological process	3
PA	GO:0000122	negative regulation of transcription by RNA polymerase II	Biological process	3
PA	GO:0000281	mitotic cytokinesis	Biological process	3
PA	GO:0006298	mismatch repair	Biological process	3
PA	GO:0009653	anatomical structure morphogenesis	Biological process	3
PA	GO:0015074	DNA integration	Biological process	3
TX	GO:0000226	microtubule cytoskeleton organization	Biological process	3
TX	GO:0000278	mitotic cell cycle	Biological process	3
TX	GO:0006107	oxaloacetate metabolic process	Biological process	3
TX	GO:0006338	chromatin remodeling	Biological process	3
TX	GO:0006406	mRNA export from nucleus	Biological process	3
TX	GO:0006412	translation	Biological process	3
TX	GO:0006528	asparagine metabolic process	Biological process	3
TX	GO:0006814	sodium ion transport	Biological process	3
TX	GO:0007155	cell adhesion	Biological process	3
TX	GO:0008333	endosome to lysosome transport	Biological process	3
TX	GO:0034220	monoatomic ion transmembrane transport	Biological process	3
MN	GO:0006915	apoptotic process	Biological process	2
MN	GO:0006955	immune response	Biological process	2
MN	GO:0007219	Notch signaling pathway	Biological process	2
MN	GO:0007266	Rho protein signal transduction	Biological process	2
MN	GO:0007417	central nervous system development	Biological process	2
MN	GO:0015986	proton motive force-driven ATP synthesis	Biological process	2
MN	GO:0016477	cell migration	Biological process	2
MN	GO:0019516	lactate oxidation	Biological process	2
MN	GO:0030036	actin cytoskeleton organization	Biological process	2
MN	GO:0031122	cytoplasmic microtubule organization	Biological process	2
MN	GO:0032956	regulation of actin cytoskeleton organization	Biological process	2
MN	GO:0033152	immunoglobulin V(D)J recombination	Biological process	2
MN	GO:0035999	tetrahydrofolate interconversion	Biological process	2
MN	GO:0036211	protein modification process	Biological process	2
MN	GO:0043066	negative regulation of apoptotic process	Biological process	2
MN	GO:0043111	replication fork arrest	Biological process	2
MN	GO:0043328	protein transport to vacuole involved in ubiquitin-dependent protein catabolic process via the multivesicular body sorting pathway	Biological process	2
MN	GO:0045892	negative regulation of DNA-templated transcription	Biological process	2
MN	GO:0046949	fatty-acyl-CoA biosynthetic process	Biological process	2
MN	GO:0050804	modulation of chemical synaptic transmission	Biological process	2
MN	GO:0050877	nervous system process	Biological process	2
MN	GO:0050982	detection of mechanical stimulus	Biological process	2
MN	GO:0070681	glutaminyl-tRNAGln biosynthesis via transamidation	Biological process	2
MN	GO:0071260	cellular response to mechanical stimulus	Biological process	2
MN	GO:1901565	organonitrogen compound catabolic process	Biological process	2
MN	GO:1902476	chloride transmembrane transport	Biological process	2
PA	GO:0000209	protein polyubiquitination	Biological process	2
PA	GO:0000289	nuclear-transcribed mRNA poly(A) tail shortening	Biological process	2
PA	GO:0006096	glycolytic process	Biological process	2
PA	GO:0006366	transcription by RNA polymerase II	Biological process	2
PA	GO:0006413	translational initiation	Biological process	2
PA	GO:0006450	regulation of translational fidelity	Biological process	2
PA	GO:0006470	protein dephosphorylation	Biological process	2
PA	GO:0006635	fatty acid beta-oxidation	Biological process	2
PA	GO:0006744	ubiquinone biosynthetic process	Biological process	2
PA	GO:0006751	glutathione catabolic process	Biological process	2
PA	GO:0006812	monoatomic cation transport	Biological process	2
PA	GO:0007157	heterophilic cell-cell adhesion via plasma membrane cell adhesion molecules	Biological process	2
PA	GO:0008292	acetylcholine biosynthetic process	Biological process	2
PA	GO:0015871	choline transport	Biological process	2
PA	GO:0016051	carbohydrate biosynthetic process	Biological process	2
PA	GO:0016139	glycoside catabolic process	Biological process	2
PA	GO:0016197	endosomal transport	Biological process	2
PA	GO:0016311	dephosphorylation	Biological process	2
PA	GO:0032436	positive regulation of proteasomal ubiquitin-dependent protein catabolic process	Biological process	2
PA	GO:0032889	regulation of vacuole fusion non-autophagic	Biological process	2
PA	GO:0033387	putrescine biosynthetic process from ornithine	Biological process	2
PA	GO:0042144	vacuole fusion non-autophagic	Biological process	2
PA	GO:0043161	proteasome-mediated ubiquitin-dependent protein catabolic process	Biological process	2
PA	GO:0045197	establishment or maintenance of epithelial cell apical/basal polarity	Biological process	2
PA	GO:0048666	neuron development	Biological process	2
PA	GO:0048731	system development	Biological process	2
PA	GO:0048856	anatomical structure development	Biological process	2
PA	GO:0070478	nuclear-transcribed mRNA catabolic process 3'-5' exonucleolytic nonsense-mediated decay	Biological process	2
PA	GO:0070588	calcium ion transmembrane transport	Biological process	2
TX	GO:0000184	nuclear-transcribed mRNA catabolic process, nonsense-mediated decay	Biological process	2
TX	GO:0000462	maturation of SSU-rRNA from tricistronic rRNA transcript (SSU-rRNA, 5.8S rRNA	Biological process	2
TX	GO:0000463	maturation of LSU-rRNA from tricistronic rRNA transcript (SSU-rRNA, 5.8S rRNA, LSU-rRNA)	Biological process	2
TX	GO:0000466	maturation of 5.8S rRNA from tricistronic rRNA transcript (SSU-rRNA, 5.8S rRNA, LSU-rRNA)	Biological process	2
TX	GO:0000712	resolution of meiotic recombination intermediates	Biological process	2
TX	GO:0000723	telomere maintenance	Biological process	2
TX	GO:0000724	double-strand break repair via homologous recombination	Biological process	2
TX	GO:0000902	cell morphogenesis	Biological process	2
TX	GO:0006261	DNA-templated DNA replication	Biological process	2
TX	GO:0006297	nucleotide-excision repair, DNA gap filling	Biological process	2
TX	GO:0006302	double-strand break repair	Biological process	2
TX	GO:0006303	double-strand break repair via nonhomologous end joining	Biological process	2
TX	GO:0006364	rRNA processing	Biological process	2
TX	GO:0006367	transcription initiation at RNA polymerase II promoter	Biological process	2
TX	GO:0006516	glycoprotein catabolic process	Biological process	2
TX	GO:0006689	ganglioside catabolic process	Biological process	2
TX	GO:0006730	one-carbon metabolic process	Biological process	2
TX	GO:0006801	superoxide metabolic process	Biological process	2
TX	GO:0006805	xenobiotic metabolic process	Biological process	2
TX	GO:0006813	potassium ion transport	Biological process	2
TX	GO:0006888	endoplasmic reticulum to Golgi vesicle-mediated transport	Biological process	2
TX	GO:0006890	retrograde vesicle-mediated transport, Golgi to endoplasmic reticulum	Biological process	2
TX	GO:0006904	vesicle docking involved in exocytosis	Biological process	2
TX	GO:0006974	DNA damage response	Biological process	2
TX	GO:0007032	endosome organization	Biological process	2
TX	GO:0007035	vacuolar acidification	Biological process	2
TX	GO:0007218	neuropeptide signaling pathway	Biological process	2
TX	GO:0007420	brain development	Biological process	2
TX	GO:0009051	pentose-phosphate shunt, oxidative branch	Biological process	2
TX	GO:0009887	animal organ morphogenesis	Biological process	2
TX	GO:0016082	synaptic vesicle priming	Biological process	2
TX	GO:0016579	protein deubiquitination	Biological process	2
TX	GO:0030198	extracellular matrix organization	Biological process	2
TX	GO:0031054	pre-miRNA processing	Biological process	2
TX	GO:0031204	post-translational protein targeting to membrane, translocation	Biological process	2
TX	GO:0031573	mitotic intra-S DNA damage checkpoint signaling	Biological process	2
TX	GO:0032049	cardiolipin biosynthetic process	Biological process	2
TX	GO:0034620	cellular response to unfolded protein	Biological process	2
MN_PA_TX	GO:0005524	ATP binding	Molecular function	162
MN_PA_TX	GO:0005515	protein binding	Molecular function	138
MN_PA_TX	GO:0000981	DNA-binding transcription factor activity	Molecular function	75
MN_PA_TX	GO:0000978	RNA polymerase II cis-regulatory region sequence-specific DNA binding	Molecular function	63
MN_PA_TX	GO:0008270	zinc ion binding	Molecular function	61
MN_PA_TX	GO:0016887	ATP hydrolysis activity	Molecular function	61
MN_PA_TX	GO:0004222	metalloendopeptidase activity	Molecular function	56
MN_PA	GO:0046872	metal ion binding	Molecular function	44
MN_PA_TX	GO:0003723	RNA binding	Molecular function	37
MN_PA_TX	GO:0008146	sulfotransferase activity	Molecular function	34
MN_PA_TX	GO:0003677	DNA binding	Molecular function	31
MN_PA_TX	GO:0022857	transmembrane transporter activity	Molecular function	31
MN_PA_TX	GO:0000977	RNA polymerase II transcription regulatory region sequence-specific DNA binding	Molecular function	30
MN_PA	GO:0140359	ABC-type transporter activity	Molecular function	27
MN_PA_TX	GO:0004674	protein serine/threonine kinase activity	Molecular function	25
MN_PA_TX	GO:0005509	calcium ion binding	Molecular function	23
MN_PA_TX	GO:0005319	lipid transporter activity	Molecular function	20
MN_PA_TX	GO:0005096	GTPase activator activity	Molecular function	17
MN_PA_TX	GO:0016787	hydrolase activity	Molecular function	16
MN_PA	GO:0051015	actin filament binding	Molecular function	15
MN_PA_TX	GO:0003676	nucleic acid binding	Molecular function	15
MN_PA_TX	GO:0003682	chromatin binding	Molecular function	14
MN_PA_TX	GO:0004930	G protein-coupled receptor activity	Molecular function	14
MN_PA_TX	GO:0003924	GTPase activity	Molecular function	13
MN_PA_TX	GO:0005525	GTP binding	Molecular function	13
MN_PA_TX	GO:0031625	ubiquitin protein ligase binding	Molecular function	13
MN_TX	GO:0003968	RNA-dependent RNA polymerase activity	Molecular function	13
MN_PA	GO:0090729	toxin activity	Molecular function	12
MN_PA	GO:0098632	cell-cell adhesion mediator activity	Molecular function	12
MN_PA_TX	GO:0003700	DNA-binding transcription factor activity	Molecular function	11
MN_PA_TX	GO:0005164	tumor necrosis factor receptor binding	Molecular function	11
MN_PA_TX	GO:0015347	sodium-independent organic anion transmembrane transporter activity	Molecular function	11
MN_PA_TX	GO:0000049	tRNA binding	Molecular function	10
MN_PA_TX	GO:0003684	damaged DNA binding	Molecular function	10
MN_PA_TX	GO:0008028	monocarboxylic acid transmembrane transporter activity	Molecular function	10
MN_PA_TX	GO:0000287	magnesium ion binding	Molecular function	9
MN_PA_TX	GO:0004568	chitinase activity	Molecular function	9
MN_PA_TX	GO:0004714	transmembrane receptor protein tyrosine kinase activity	Molecular function	9
MN_PA_TX	GO:0008061	chitin binding	Molecular function	9
MN_PA_TX	GO:0030246	carbohydrate binding	Molecular function	9
MN_TX	GO:0003729	mRNA binding	Molecular function	9
MN_TX	GO:0004252	serine-type endopeptidase activity	Molecular function	9
MN_TX	GO:0005506	iron ion binding	Molecular function	9
PA_TX	GO:0003990	acetylcholinesterase activity	Molecular function	9
MN_PA	GO:0004672	protein kinase activity	Molecular function	8
MN_PA	GO:0061630	ubiquitin protein ligase activity	Molecular function	8
MN_PA	GO:0070006	metalloaminopeptidase activity	Molecular function	8
MN_PA_TX	GO:0004467	long-chain fatty acid-CoA ligase activity	Molecular function	8
MN_PA_TX	GO:0031267	small GTPase binding	Molecular function	8
MN_TX	GO:0003712	transcription coregulator activity	Molecular function	8
MN_TX	GO:0003735	structural constituent of ribosome	Molecular function	8
MN_TX	GO:0008047	enzyme activator activity	Molecular function	8
PA_TX	GO:0008017	microtubule binding	Molecular function	8
MN_PA_TX	GO:0003724	RNA helicase activity	Molecular function	7
MN_PA_TX	GO:0030170	pyridoxal phosphate binding	Molecular function	7
MN_TX	GO:0004888	transmembrane signaling receptor activity	Molecular function	7
MN_TX	GO:0008168	methyltransferase activity	Molecular function	7
MN_TX	GO:0010277	chlorophyllide a oxygenase activity	Molecular function	7
MN_PA	GO:0016740	transferase activity	Molecular function	6
MN_PA	GO:0042277	peptide binding	Molecular function	6
MN_PA_TX	GO:0004197	cysteine-type endopeptidase activity	Molecular function	6
MN_PA_TX	GO:0019239	deaminase activity	Molecular function	6
MN_TX	GO:0008083	growth factor activity	Molecular function	6
MN_TX	GO:0016491	oxidoreductase activity	Molecular function	6
MN_TX	GO:0016705	oxidoreductase activity	Molecular function	6
MN_TX	GO:0020037	heme binding	Molecular function	6
PA_TX	GO:0003678	DNA helicase activity	Molecular function	6
TX	GO:0003727	single-stranded RNA binding	Molecular function	6
MN_PA	GO:0003887	DNA-directed DNA polymerase activity	Molecular function	5
MN_PA	GO:0004693	cyclin-dependent protein serine/threonine kinase activity	Molecular function	5
MN_PA	GO:0008353	RNA polymerase II CTD heptapeptide repeat kinase activity	Molecular function	5
MN_PA	GO:0016301	kinase activity	Molecular function	5
MN_PA	GO:0030983	mismatched DNA binding	Molecular function	5
MN_PA	GO:0036374	glutathione hydrolase activity	Molecular function	5
MN_PA	GO:0046983	protein dimerization activity	Molecular function	5
MN_PA	GO:0051082	unfolded protein binding	Molecular function	5
MN_PA	GO:0080019	alcohol-forming very long-chain fatty acyl-CoA reductase activity	Molecular function	5
MN_PA	GO:0140664	ATP-dependent DNA damage sensor activity	Molecular function	5
MN_TX	GO:0003690	double-stranded DNA binding	Molecular function	5
MN_TX	GO:0003697	single-stranded DNA binding	Molecular function	5
MN_TX	GO:0004027	alcohol sulfotransferase activity	Molecular function	5
MN_TX	GO:0004497	monooxygenase activity	Molecular function	5
MN_TX	GO:0004620	phospholipase activity	Molecular function	5
MN_TX	GO:0004842	ubiquitin-protein transferase activity	Molecular function	5
MN_TX	GO:0004970	glutamate-gated receptor activity	Molecular function	5
MN_TX	GO:0005230	extracellular ligand-gated monoatomic ion channel activity	Molecular function	5
MN_TX	GO:0016405	CoA-ligase activity	Molecular function	5
MN_TX	GO:0030145	manganese ion binding	Molecular function	5
MN_TX	GO:0042626	ATPase-coupled transmembrane transporter activity	Molecular function	5
PA_TX	GO:0001228	DNA-binding transcription activator activity, RNA polymerase II-specific	Molecular function	5
PA_TX	GO:0003777	microtubule motor activity	Molecular function	5
PA_TX	GO:0008273	calcium, potassium:sodium antiporter activity	Molecular function	5
PA_TX	GO:0015280	ligand-gated sodium channel activity	Molecular function	5
MN	GO:0008237	metallopeptidase activity	Molecular function	4
MN_PA	GO:0003779	actin binding	Molecular function	4
MN_PA	GO:0003824	catalytic activity	Molecular function	4
MN_PA	GO:0004725	protein tyrosine phosphatase activity	Molecular function	4
MN_PA	GO:0005085	guanyl-nucleotide exchange factor activity	Molecular function	4
MN_PA	GO:0005261	monoatomic cation channel activity	Molecular function	4
MN_PA	GO:0005507	copper ion binding	Molecular function	4
MN_PA	GO:0015276	ligand-gated monoatomic ion channel activity	Molecular function	4
MN_PA	GO:0035091	phosphatidylinositol binding	Molecular function	4
MN_PA	GO:0071949	FAD binding	Molecular function	4
MN_TX	GO:0005125	cytokine activity	Molecular function	4
MN_TX	GO:0015293	symporter activity	Molecular function	4
MN_TX	GO:0017056	structural constituent of nuclear pore	Molecular function	4
MN_TX	GO:0030594	neurotransmitter receptor activity	Molecular function	4
MN_TX	GO:0042500	aspartic endopeptidase activity	Molecular function	4
MN_TX	GO:0043130	ubiquitin binding	Molecular function	4
PA_TX	GO:0000146	microfilament motor activity	Molecular function	4
PA_TX	GO:0000166	nucleotide binding	Molecular function	4
PA_TX	GO:0005262	calcium channel activity	Molecular function	4
PA_TX	GO:0008170	N-methyltransferase activity	Molecular function	4
PA_TX	GO:0016874	ligase activity	Molecular function	4
TX	GO:0000976	transcription cis-regulatory region binding	Molecular function	4
TX	GO:0003713	transcription coactivator activity	Molecular function	4
MN	GO:0000033	alpha-1 3-mannosyltransferase activity	Molecular function	3
MN	GO:0004181	metallocarboxypeptidase activity	Molecular function	3
MN	GO:0004386	helicase activity	Molecular function	3
MN	GO:0004402	histone acetyltransferase activity	Molecular function	3
MN	GO:0015179	L-amino acid transmembrane transporter activity	Molecular function	3
PA	GO:0046961	proton-transporting ATPase activity, rotational mechanism	Molecular function	3
TX	GO:0004843	cysteine-type deubiquitinase activity	Molecular function	3
TX	GO:0015106	bicarbonate transmembrane transporter activity	Molecular function	3
TX	GO:0015108	chloride transmembrane transporter activity	Molecular function	3
TX	GO:0019531	oxalate transmembrane transporter activity	Molecular function	3
TX	GO:0042162	telomeric DNA binding	Molecular function	3
MN	GO:0001227	DNA-binding transcription repressor activity	Molecular function	2
MN	GO:0003714	transcription corepressor activity	Molecular function	2
MN	GO:0004177	aminopeptidase activity	Molecular function	2
MN	GO:0005254	chloride channel activity	Molecular function	2
MN	GO:0005516	calmodulin binding	Molecular function	2
MN	GO:0008081	phosphoric diester hydrolase activity	Molecular function	2
MN	GO:0008381	mechanosensitive monoatomic ion channel activity	Molecular function	2
MN	GO:0008395	steroid hydroxylase activity	Molecular function	2
MN	GO:0008569	minus-end-directed microtubule motor activity	Molecular function	2
MN	GO:0015078	proton transmembrane transporter activity	Molecular function	2
MN	GO:0015171	amino acid transmembrane transporter activity	Molecular function	2
MN	GO:0016251	RNA polymerase II general transcription initiation factor activity	Molecular function	2
MN	GO:0016279	protein-lysine N-methyltransferase activity	Molecular function	2
MN	GO:0016715	oxidoreductase activity	Molecular function	2
MN	GO:0016757	glycosyltransferase activity	Molecular function	2
MN	GO:0017018	myosin phosphatase activity	Molecular function	2
MN	GO:0019843	rRNA binding	Molecular function	2
MN	GO:0034237	protein kinase A regulatory subunit binding	Molecular function	2
MN	GO:0045505	dynein intermediate chain binding	Molecular function	2
MN	GO:0050567	glutaminyl-tRNA synthase (glutamine-hydrolyzing) activity	Molecular function	2
MN	GO:0051537	2 iron 2 sulfur cluster binding	Molecular function	2
MN	GO:0051539	4 iron 4 sulfur cluster binding	Molecular function	2
MN	GO:0051959	dynein light intermediate chain binding	Molecular function	2
MN	GO:0070330	aromatase activity	Molecular function	2
MN	GO:0140658	ATP-dependent chromatin remodeler activity	Molecular function	2
MN	GO:1904315	transmitter-gated monoatomic ion channel activity involved in regulation of postsynaptic membrane potential	Molecular function	2
PA	GO:0003743	translation initiation factor activity	Molecular function	2
PA	GO:0003964	RNA-directed DNA polymerase activity	Molecular function	2
PA	GO:0004383	guanylate cyclase activity	Molecular function	2
PA	GO:0004535	poly(A)-specific ribonuclease activity	Molecular function	2
PA	GO:0004586	ornithine decarboxylase activity	Molecular function	2
PA	GO:0005307	choline:sodium symporter activity	Molecular function	2
PA	GO:0005324	long-chain fatty acid transmembrane transporter activity	Molecular function	2
PA	GO:0008455	alpha-1,6-mannosylglycoprotein 2-beta-N-acetylglucosaminyltransferase activity	Molecular function	2
PA	GO:0008757	S-adenosylmethionine-dependent methyltransferase activity	Molecular function	2
PA	GO:0016747	acyltransferase activity, transferring groups other than amino-acyl groups	Molecular function	2
PA	GO:0031624	ubiquitin conjugating enzyme binding	Molecular function	2
PA	GO:0046982	protein heterodimerization activity	Molecular function	2
PA	GO:0050660	flavin adenine dinucleotide binding	Molecular function	2
TX	GO:0004198	calcium-dependent cysteine-type endopeptidase activity	Molecular function	2
TX	GO:0004525	ribonuclease III activity	Molecular function	2
TX	GO:0004530	deoxyribonuclease I activity	Molecular function	2
TX	GO:0004784	superoxide dismutase activity	Molecular function	2
TX	GO:0005198	structural molecule activity	Molecular function	2
TX	GO:0005249	voltage-gated potassium channel activity	Molecular function	2
TX	GO:0005484	SNAP receptor activity	Molecular function	2
TX	GO:0008289	lipid binding	Molecular function	2
TX	GO:0008320	protein transmembrane transporter activity	Molecular function	2
TX	GO:0015116	sulfate transmembrane transporter activity	Molecular function	2
TX	GO:0015187	glycine transmembrane transporter activity	Molecular function	2
TX	GO:0016758	hexosyltransferase activity	Molecular function	2
TX	GO:0016818	hydrolase activity, acting on acid anhydrides, in phosphorus-containing anhydrides	Molecular function	2
TX	GO:0030674	protein-macromolecule adaptor activity	Molecular function	2
TX	GO:0031072	heat shock protein binding	Molecular function	2
TX	GO:0032440	2-alkenal reductase [NAD(P)+] activity	Molecular function	2
TX	GO:0043539	protein serine/threonine kinase activator activity	Molecular function	2
TX	GO:0045182	translation regulator activity	Molecular function	2

## Sheet: figure_S1
Figure S1. Gene ontology comparison for variants (with gene counts <5) predicted to have high impact on gene function. (A) Displays the comparison of high impact variant gene ontology terms across the three Ixodes scapularis individuals. Those gene ontology terms unique to an individual, shared among two individuals, or shared among all three individuals are differentiated by the colors described…
